# Supplementary material for: Pathogen characteristics are key determinants of distinct host response phenotypes of sepsis
Source: J Clin Invest. 2026 Mar 16;136(6):e197346. doi: 10.1172/JCI197346 (PMC12987626; doi:10.1172/JCI197346)
Supplement: Supporting data values [file jci-136-197346-s198.xls]

## Sheet: Figure1
factor	OR	conf.low	conf.high
Minority race	1.00631	0.984095	1.02902
Female	1.00641	0.989046	1.02407
Time to antibiotic (hour)	1.00109	1.00024	1.00193
Charlson index	1.02241	1.01918	1.02565
Age (decade)	1.02257	1.01694	1.02824
APACHE IV (10 points)	1.04556	1.04122	1.04992
Hyperinflammatory phenotype	1.04161	1.00776	1.0766

## Sheet: Figure2a
RESULT_CODE	VALUE	severity_index	severity
CRP	18.9	hyper_probability	0.206
CRP	9	hyper_probability	0.206
CRP	15.5	hyper_probability	0.206
CRP	10.8	hyper_probability	0.206
CRP	8.1	hyper_probability	0.206
CRP	0.2	hyper_probability	0.032
CRP	18.8	hyper_probability	0.721
CRP	3.9	hyper_probability	0.001
CRP	8.2	hyper_probability	0.079
CRP	3.3	hyper_probability	0.002
CRP	1.6	hyper_probability	0.173
CRP	3.2	hyper_probability	0.931
CRP	20.1	hyper_probability	0.003
CRP	23.8	hyper_probability	0.003
CRP	6.1	hyper_probability	0.116
CRP	15.4	hyper_probability	0.009
CRP	17.3	hyper_probability	0.009
CRP	29	hyper_probability	0.004
CRP	3.4	hyper_probability	0.033
CRP	0.5	hyper_probability	0.005
CRP	9.2	hyper_probability	0.004
CRP	8.4	hyper_probability	0.006
CRP	17.6	hyper_probability	0.992
CRP	6.1	hyper_probability	0.992
CRP	15.7	hyper_probability	0.014
CRP	2	hyper_probability	0.373
CRP	22	hyper_probability	0.011
CRP	3.2	hyper_probability	0.715
CRP	2.3	hyper_probability	0.715
CRP	1.9	hyper_probability	0.715
CRP	4.3	hyper_probability	0.715
CRP	0.2	hyper_probability	0.181
CRP	10.7	hyper_probability	0.002
CRP	10.5	hyper_probability	0.007
CRP	25.4	hyper_probability	0.524
CRP	14.3	hyper_probability	0.02
CRP	24.9	hyper_probability	0.061
CRP	21.4	hyper_probability	0.061
CRP	5.5	hyper_probability	0.002
CRP	9.5	hyper_probability	0.02
CRP	7.1	hyper_probability	0.062
CRP	3.8	hyper_probability	0.001
CRP	17.6	hyper_probability	0.602
CRP	40.2	hyper_probability	0.602
CRP	22.1	hyper_probability	0.364
CRP	11.5	hyper_probability	0.364
CRP	24	hyper_probability	0.364
CRP	23	hyper_probability	0.988
CRP	8.9	hyper_probability	0.035
CRP	17.1	hyper_probability	0.09
CRP	3.4	hyper_probability	0.006
CRP	5.3	hyper_probability	0.006
CRP	4.4	hyper_probability	0.006
CRP	4	hyper_probability	0.006
CRP	4.8	hyper_probability	0.006
CRP	4.5	hyper_probability	0.006
CRP	0.5	hyper_probability	0.026
CRP	0.8	hyper_probability	0.426
CRP	4.1	hyper_probability	0.03
CRP	36	hyper_probability	0.067
CRP	3.1	hyper_probability	0.822
CRP	2.2	hyper_probability	0.005
CRP	30.3	hyper_probability	0.199
CRP	3	hyper_probability	0.062
CRP	16.8	hyper_probability	0.052
CRP	9.7	hyper_probability	0.068
CRP	13.4	hyper_probability	0.068
CRP	1.6	hyper_probability	0.01
CRP	5.8	hyper_probability	0.284
CRP	23	hyper_probability	0.023
CRP	2.4	hyper_probability	0.243
CRP	8.6	hyper_probability	0.077
CRP	13.6	hyper_probability	0.077
CRP	5.7	hyper_probability	0.077
CRP	27.9	hyper_probability	0.077
CRP	18.2	hyper_probability	0.003
CRP	20	hyper_probability	0.012
CRP	11.6	hyper_probability	0.086
CRP	7.7	hyper_probability	0.086
CRP	6.1	hyper_probability	0.014
CRP	3.3	hyper_probability	0.041
CRP	14.2	hyper_probability	0.041
CRP	5.7	hyper_probability	0.004
CRP	4.9	hyper_probability	0.004
CRP	0.2	hyper_probability	0.005
CRP	29.2	hyper_probability	0.617
CRP	18.9	hyper_probability	0.018
CRP	0.6	hyper_probability	0.004
CRP	5.5	hyper_probability	0.16
CRP	12.2	hyper_probability	0.216
CRP	29.9	hyper_probability	0.002
CRP	24.1	hyper_probability	0.036
CRP	10	hyper_probability	0.002
CRP	7.2	hyper_probability	0.002
CRP	37	hyper_probability	0.454
CRP	30.8	hyper_probability	0.454
CRP	35.7	hyper_probability	0.454
CRP	28	hyper_probability	0.454
CRP	33.5	hyper_probability	0.454
CRP	27.8	hyper_probability	0.026
CRP	13.3	hyper_probability	0.012
CRP	8.2	hyper_probability	0.004
CRP	8.3	hyper_probability	0.004
CRP	8	hyper_probability	0.004
CRP	26.4	hyper_probability	0.208
CRP	15.3	hyper_probability	0.208
CRP	5.8	hyper_probability	0.009
CRP	13.7	hyper_probability	0.009
CRP	24.2	hyper_probability	0.015
CRP	13.9	hyper_probability	0.015
CRP	22	hyper_probability	0.923
CRP	25.6	hyper_probability	0.088
CRP	3	hyper_probability	0.843
CRP	11.7	hyper_probability	0.107
CRP	6.5	hyper_probability	0.013
CRP	18.9	hyper_probability	0.005
CRP	5.2	hyper_probability	0.011
CRP	0.6	hyper_probability	0.003
CRP	6.5	hyper_probability	0.008
CRP	31.5	hyper_probability	0.025
CRP	34.6	hyper_probability	0.025
CRP	15.4	hyper_probability	0.884
CRP	8.4	hyper_probability	0.719
CRP	27.6	hyper_probability	0.016
CRP	3.6	hyper_probability	0.018
CRP	5.5	hyper_probability	0.005
CRP	28.8	hyper_probability	0.002
CRP	20.9	hyper_probability	0.006
CRP	2.7	hyper_probability	0.015
CRP	10.6	hyper_probability	0.173
CRP	10.8	hyper_probability	0.173
CRP	10.5	hyper_probability	0.173
CRP	12.6	hyper_probability	0.173
CRP	13.6	hyper_probability	0.173
CRP	9.8	hyper_probability	0.173
CRP	3.1	hyper_probability	0.097
CRP	8.5	hyper_probability	0.796
CRP	16.8	hyper_probability	0.796
CRP	2.3	hyper_probability	0.751
CRP	1.8	hyper_probability	0.04
CRP	1.6	hyper_probability	0.04
CRP	6.2	hyper_probability	0.656
CRP	7.4	hyper_probability	0.656
CRP	2.2	hyper_probability	0.656
CRP	1	hyper_probability	0.656
CRP	10.1	hyper_probability	0.032
CRP	22.4	hyper_probability	0.672
CRP	19.6	hyper_probability	0.672
CRP	14.9	hyper_probability	0.013
CRP	6.8	hyper_probability	0.013
CRP	0.3	hyper_probability	0.825
CRP	28.8	hyper_probability	0.025
CRP	28.6	hyper_probability	0.864
CRP	1.8	hyper_probability	0.029
CRP	2.8	hyper_probability	0.029
CRP	2.1	hyper_probability	0.008
CRP	27.7	hyper_probability	0.155
CRP	24.5	hyper_probability	0.155
CRP	3.1	hyper_probability	0.12
CRP	2.1	hyper_probability	0.12
CRP	10.4	hyper_probability	0.031
CRP	10.8	hyper_probability	0.031
CRP	15	hyper_probability	0.991
CRP	14.9	hyper_probability	0.991
CRP	16.5	hyper_probability	0.991
CRP	23.3	hyper_probability	0.016
CRP	2	hyper_probability	0.555
CRP	3	hyper_probability	0.555
CRP	18.8	hyper_probability	0.074
CRP	38.4	hyper_probability	0.074
CRP	3.9	hyper_probability	0.074
CRP	21	hyper_probability	0.074
CRP	29.3	hyper_probability	0.074
CRP	36.7	hyper_probability	0.074
CRP	2	hyper_probability	0.235
CRP	0.6	hyper_probability	0.001
CRP	12.2	hyper_probability	0.883
CRP	9.5	hyper_probability	0.883
CRP	7.4	hyper_probability	0.044
CRP	3.7	hyper_probability	0.044
CRP	6.1	hyper_probability	0.044
CRP	8.6	hyper_probability	0.044
CRP	2.8	hyper_probability	0.044
CRP	26	hyper_probability	0.992
CRP	9.5	hyper_probability	0.052
CRP	11.1	hyper_probability	0.052
CRP	8.4	hyper_probability	0.052
CRP	11.9	hyper_probability	0.052
CRP	5.4	hyper_probability	0.064
CRP	10.8	hyper_probability	0.039
CRP	12.8	hyper_probability	0.016
CRP	15.3	hyper_probability	0.016
CRP	12.2	hyper_probability	0.016
CRP	11.3	hyper_probability	0.209
CRP	15	hyper_probability	0.016
CRP	13.7	hyper_probability	0.016
CRP	1.6	hyper_probability	0.673
CRP	10.3	hyper_probability	0.018
CRP	18.3	hyper_probability	0.018
CRP	4.4	hyper_probability	0.001
CRP	21.1	hyper_probability	0.006
CRP	6.6	hyper_probability	0.006
CRP	19.6	hyper_probability	0.006
CRP	17.9	hyper_probability	0.006
CRP	3.1	hyper_probability	0.065
CRP	29.5	hyper_probability	0.039
CRP	24.4	hyper_probability	0.039
CRP	1.7	hyper_probability	0.312
CRP	1.2	hyper_probability	0.003
CRP	7.7	hyper_probability	0.502
CRP	8.3	hyper_probability	0.146
CRP	14.5	hyper_probability	0.146
CRP	19.3	hyper_probability	0.146
CRP	4.9	hyper_probability	0.146
CRP	4.1	hyper_probability	0.146
CRP	1.6	hyper_probability	0.002
CRP	25	hyper_probability	0.015
CRP	15.9	hyper_probability	0.398
CRP	6	hyper_probability	0.398
CRP	1.4	hyper_probability	0.939
CRP	1.7	hyper_probability	0.969
CRP	29	hyper_probability	0.082
CRP	8.7	hyper_probability	0.005
CRP	31.8	hyper_probability	0.007
CRP	0.2	hyper_probability	0.393
CRP	3.4	hyper_probability	0.034
CRP	27.3	hyper_probability	0.017
CRP	27.4	hyper_probability	0.017
CRP	2.5	hyper_probability	0.006
CRP	6.4	hyper_probability	0.039
CRP	2.7	hyper_probability	0.054
CRP	4.1	hyper_probability	0.054
CRP	32.4	hyper_probability	0.174
CRP	0.8	hyper_probability	0.011
CRP	9.6	hyper_probability	0.49
CRP	14.6	hyper_probability	0.007
CRP	14.7	hyper_probability	0.604
CRP	26.5	hyper_probability	0.869
CRP	0.7	hyper_probability	0.017
CRP	2.6	hyper_probability	0.138
CRP	1.9	hyper_probability	0.138
CRP	7.1	hyper_probability	0.007
CRP	4.5	hyper_probability	0.007
CRP	24.9	hyper_probability	0.066
CRP	16.7	hyper_probability	0.066
CRP	29.5	hyper_probability	0.066
CRP	41.4	hyper_probability	0.066
CRP	1.8	hyper_probability	0.001
CRP	5.9	hyper_probability	0.001
CRP	4	hyper_probability	0.74
CRP	3.3	hyper_probability	0.367
CRP	5	hyper_probability	0.367
CRP	28.2	hyper_probability	0.014
CRP	12.5	hyper_probability	0.014
CRP	29.5	hyper_probability	0.014
CRP	32.5	hyper_probability	0.014
CRP	4.6	hyper_probability	0.014
CRP	2.7	hyper_probability	0.014
CRP	9.2	hyper_probability	0.014
CRP	20.2	hyper_probability	0.014
CRP	1.3	hyper_probability	0.014
CRP	25.7	hyper_probability	0.014
CRP	11.5	hyper_probability	0.014
CRP	24.5	hyper_probability	0.014
CRP	0.3	hyper_probability	0.854
CRP	1.8	hyper_probability	0.152
CRP	27.1	hyper_probability	0.001
CRP	10.3	hyper_probability	0.194
CRP	30	hyper_probability	0.813
CRP	5.9	hyper_probability	0.617
CRP	1.1	hyper_probability	0.086
CRP	27.9	hyper_probability	0.943
CRP	28.4	hyper_probability	0.943
CRP	3	hyper_probability	0.018
CRP	1.1	hyper_probability	0.024
CRP	19.9	hyper_probability	0.024
CRP	1.8	hyper_probability	0.024
CRP	11.8	hyper_probability	0.241
CRP	1.9	hyper_probability	0.241
CRP	5.8	hyper_probability	0.241
CRP	20.2	hyper_probability	0.199
CRP	10.2	hyper_probability	0.199
CRP	29.7	hyper_probability	0.837
CRP	22.9	hyper_probability	0.123
CRP	16.6	hyper_probability	0.013
CRP	2.2	hyper_probability	0.03
CRP	1.6	hyper_probability	0.03
CRP	6	hyper_probability	0.029
CRP	31.5	hyper_probability	0.39
CRP	35.5	hyper_probability	0.242
CRP	6.7	hyper_probability	0.105
CRP	5.6	hyper_probability	0.001
CRP	8.2	hyper_probability	0.005
CRP	10.2	hyper_probability	0.709
CRP	17.7	hyper_probability	0.709
CRP	19.3	hyper_probability	0.709
CRP	0.4	hyper_probability	0.016
CRP	13.5	hyper_probability	0.054
CRP	11.8	hyper_probability	0.017
CRP	28.8	hyper_probability	0.089
CRP	15.8	hyper_probability	0.057
CRP	6.8	hyper_probability	0.672
CRP	14.7	hyper_probability	0.014
CRP	5.3	hyper_probability	0.032
CRP	5.8	hyper_probability	0.002
CRP	5.9	hyper_probability	0.009
CRP	11.3	hyper_probability	0.119
CRP	10.3	hyper_probability	0.119
CRP	0.8	hyper_probability	0.149
CRP	33.5	hyper_probability	0.009
CRP	23.6	hyper_probability	0.007
CRP	6.3	hyper_probability	0.363
CRP	7.2	hyper_probability	0.363
CRP	6	hyper_probability	0.003
CRP	3.6	hyper_probability	0.254
CRP	6.3	hyper_probability	0.002
CRP	4.1	hyper_probability	0.002
CRP	5.8	hyper_probability	0.002
CRP	4.2	hyper_probability	0.002
CRP	9.9	hyper_probability	0.002
CRP	4.4	hyper_probability	0.002
CRP	13.8	hyper_probability	0.002
CRP	5.3	hyper_probability	0.002
CRP	15.8	hyper_probability	0.021
CRP	0.9	hyper_probability	0.027
CRP	10.8	hyper_probability	0.017
CRP	9.6	hyper_probability	0.017
CRP	0.6	hyper_probability	0.017
CRP	1.3	hyper_probability	0.017
CRP	1	hyper_probability	0.017
CRP	2.5	hyper_probability	0.017
CRP	10.4	hyper_probability	0.017
CRP	0.2	hyper_probability	0.017
CRP	1.1	hyper_probability	0.017
CRP	3.6	hyper_probability	0.017
CRP	5.3	hyper_probability	0.017
CRP	11.2	hyper_probability	0.017
CRP	4.5	hyper_probability	0.017
CRP	1	hyper_probability	0.017
CRP	1.3	hyper_probability	0.017
CRP	1.1	hyper_probability	0.017
CRP	0.4	hyper_probability	0.017
CRP	3.5	hyper_probability	0.017
CRP	5.7	hyper_probability	0.017
CRP	3.6	hyper_probability	0.017
CRP	1.2	hyper_probability	0.017
CRP	18.8	hyper_probability	0.017
CRP	1.5	hyper_probability	0.017
CRP	2.5	hyper_probability	0.017
CRP	4.3	hyper_probability	0.002
CRP	11.7	hyper_probability	0.007
CRP	6.9	hyper_probability	0.002
CRP	11.1	hyper_probability	0.002
CRP	16.6	hyper_probability	0.037
CRP	14.9	hyper_probability	0.945
CRP	6.6	hyper_probability	0.839
CRP	10.1	hyper_probability	0.416
CRP	7.4	hyper_probability	0.064
CRP	6.4	hyper_probability	0.064
CRP	2.4	hyper_probability	0.94
CRP	11.8	hyper_probability	0.047
CRP	31.6	hyper_probability	0.855
CRP	13.7	hyper_probability	0.101
CRP	24.4	hyper_probability	0.569
CRP	18	hyper_probability	0.569
CRP	16.6	hyper_probability	0.004
CRP	26	hyper_probability	0.739
CRP	27.8	hyper_probability	0.739
CRP	15.5	hyper_probability	0.739
CRP	43	hyper_probability	0.739
CRP	8.6	hyper_probability	0.739
CRP	30.2	hyper_probability	0.739
CRP	3.1	hyper_probability	0.739
CRP	6.7	hyper_probability	0.739
CRP	5.9	hyper_probability	0.004
CRP	5.9	hyper_probability	0.072
CRP	5.8	hyper_probability	0.002
CRP	3	hyper_probability	0.573
CRP	13.4	hyper_probability	0.588
CRP	23.9	hyper_probability	0.008
CRP	8.8	hyper_probability	0.27
CRP	19.9	hyper_probability	0.27
CRP	5.2	hyper_probability	0.025
CRP	24.3	hyper_probability	0.755
CRP	25.7	hyper_probability	0.755
CRP	4.6	hyper_probability	0.511
CRP	3.6	hyper_probability	0.002
CRP	4.4	hyper_probability	0.099
CRP	4.6	hyper_probability	0.001
CRP	6.4	hyper_probability	0.002
CRP	1.1	hyper_probability	0
CRP	0.2	hyper_probability	0
CRP	0.5	hyper_probability	0.052
CRP	18.5	hyper_probability	0.015
CRP	1.5	hyper_probability	0.055
CRP	7.8	hyper_probability	0.153
CRP	27.9	hyper_probability	0.012
CRP	22.8	hyper_probability	0.01
CRP	12.8	hyper_probability	0.01
CRP	3.2	hyper_probability	0.65
CRP	2.7	hyper_probability	0.65
CRP	0.8	hyper_probability	0.65
CRP	1.1	hyper_probability	0.65
CRP	15.4	hyper_probability	0.982
CRP	12.3	hyper_probability	0.982
CRP	10.6	hyper_probability	0.982
CRP	12	hyper_probability	0.099
CRP	18.1	hyper_probability	0.099
CRP	18.1	hyper_probability	0.036
CRP	17.7	hyper_probability	0.036
CRP	0.9	hyper_probability	0.104
CRP	1	hyper_probability	0.001
CRP	16.8	hyper_probability	0.015
CRP	12.5	hyper_probability	0.577
CRP	7.6	hyper_probability	0.21
CRP	20.1	hyper_probability	0.022
CRP	7.4	hyper_probability	0.946
CRP	32.4	hyper_probability	0.65
CRP	3.5	hyper_probability	0.007
CRP	14.9	hyper_probability	0.015
CRP	26.4	hyper_probability	0.1
CRP	3.5	hyper_probability	0.031
CRP	2.2	hyper_probability	0.003
CRP	1.1	hyper_probability	0.003
CRP	4	hyper_probability	0.099
CRP	0.5	hyper_probability	0.003
CRP	8.5	hyper_probability	0.383
CRP	16.5	hyper_probability	0.383
CRP	7.1	hyper_probability	0.318
CRP	12.3	hyper_probability	0.052
CRP	12	hyper_probability	0.486
CRP	16.5	hyper_probability	0.01
CRP	20.7	hyper_probability	0.018
CRP	7.8	hyper_probability	0.001
CRP	3.7	hyper_probability	0.849
CRP	8.6	hyper_probability	0.849
CRP	18.2	hyper_probability	0.065
CRP	8.2	hyper_probability	0.033
CRP	2	hyper_probability	0.505
CRP	6.2	hyper_probability	0.255
CRP	1.5	hyper_probability	0.009
CRP	3.7	hyper_probability	0.705
CRP	13.4	hyper_probability	0.04
CRP	14.1	hyper_probability	0.083
CRP	1.3	hyper_probability	0.002
CRP	2.3	hyper_probability	0.023
CRP	21.5	hyper_probability	0.023
CRP	4.4	hyper_probability	0.018
CRP	3.1	hyper_probability	0.018
CRP	13.5	hyper_probability	0.425
CRP	2.2	hyper_probability	0.005
CRP	17.2	hyper_probability	0.169
CRP	1.3	hyper_probability	0.273
CRP	12.1	hyper_probability	0.07
CRP	10.8	hyper_probability	0.07
CRP	0.6	hyper_probability	0.479
CRP	0.8	hyper_probability	0.479
CRP	2.5	hyper_probability	0.001
CRP	18.2	hyper_probability	0.013
CRP	3.9	hyper_probability	0.479
CRP	2.6	hyper_probability	0.258
CRP	5.6	hyper_probability	0.004
CRP	1.8	hyper_probability	0.109
CRP	1.5	hyper_probability	0.109
CRP	2.7	hyper_probability	0.017
CRP	0.6	hyper_probability	0.017
CRP	8.4	hyper_probability	0.012
CRP	13.8	hyper_probability	0.012
CRP	17.5	hyper_probability	0.012
CRP	0.9	hyper_probability	0.01
CRP	13.7	hyper_probability	0.01
CRP	7.7	hyper_probability	0.01
CRP	3.8	hyper_probability	0.01
CRP	4.1	hyper_probability	0.01
CRP	7.2	hyper_probability	0.001
CRP	19.1	hyper_probability	0.001
CRP	12.7	hyper_probability	0.576
CRP	9.1	hyper_probability	0.011
CRP	28.6	hyper_probability	0.187
CRP	12.8	hyper_probability	0.001
CRP	22.6	hyper_probability	0.01
CRP	9	hyper_probability	0.913
CRP	8.2	hyper_probability	0.019
CRP	0.3	hyper_probability	0.001
CRP	3.2	hyper_probability	0.295
CRP	3.7	hyper_probability	0.295
CRP	27.3	hyper_probability	0.005
CRP	19.3	hyper_probability	0.042
CRP	9.3	hyper_probability	0.042
CRP	15.7	hyper_probability	0.042
CRP	14.8	hyper_probability	0.042
CRP	1.5	hyper_probability	0.837
CRP	0.5	hyper_probability	0.837
CRP	0.3	hyper_probability	0.837
CRP	1.1	hyper_probability	0.837
CRP	0.3	hyper_probability	0.837
CRP	2.2	hyper_probability	0.837
CRP	0.8	hyper_probability	0.837
CRP	4.6	hyper_probability	0.002
CRP	11.3	hyper_probability	0.061
CRP	20.1	hyper_probability	0.006
CRP	22.6	hyper_probability	0.006
CRP	16.7	hyper_probability	0.006
CRP	20.1	hyper_probability	0.006
CRP	0.2	hyper_probability	0.006
CRP	16.1	hyper_probability	0.006
CRP	0.3	hyper_probability	0.006
CRP	1.1	hyper_probability	0.006
CRP	1.2	hyper_probability	0.038
CRP	8.7	hyper_probability	0.897
CRP	22.8	hyper_probability	0.023
CRP	7.5	hyper_probability	0.002
CRP	29.2	hyper_probability	0.103
CRP	39.3	hyper_probability	0.777
CRP	2.7	hyper_probability	0.244
CRP	7	hyper_probability	0.011
CRP	12.9	hyper_probability	0.031
CRP	13.2	hyper_probability	0.031
CRP	30.6	hyper_probability	0.031
CRP	15.7	hyper_probability	0.031
CRP	27.1	hyper_probability	0.031
CRP	13.1	hyper_probability	0.031
CRP	2.4	hyper_probability	0.089
CRP	29.1	hyper_probability	0.917
CRP	32.9	hyper_probability	0.917
CRP	17.8	hyper_probability	0.043
CRP	24.4	hyper_probability	0.635
CRP	29.1	hyper_probability	0.635
CRP	20.5	hyper_probability	0.635
CRP	6.6	hyper_probability	0.566
CRP	7.8	hyper_probability	0.086
CRP	11.1	hyper_probability	0.339
CRP	5.1	hyper_probability	0.339
CRP	3.2	hyper_probability	0.339
CRP	17.2	hyper_probability	0.039
CRP	30.8	hyper_probability	0.039
CRP	24.2	hyper_probability	0.039
CRP	18.1	hyper_probability	0.018
CRP	35.9	hyper_probability	0.284
CRP	12.3	hyper_probability	0.777
CRP	1.8	hyper_probability	0.603
CRP	14.7	hyper_probability	0.081
CRP	18.1	hyper_probability	0.081
CRP	4	hyper_probability	0.04
CRP	5.4	hyper_probability	0.009
CRP	17.3	hyper_probability	0.068
CRP	6.4	hyper_probability	0.972
CRP	20.9	hyper_probability	0.055
CRP	3.9	hyper_probability	0.009
CRP	10	hyper_probability	0.364
CRP	4.9	hyper_probability	0.11
CRP	5.6	hyper_probability	0.11
CRP	1.8	hyper_probability	0.11
CRP	1.8	hyper_probability	0.053
CRP	25	hyper_probability	0.011
CRP	20.2	hyper_probability	0.054
CRP	19.7	hyper_probability	0.054
CRP	22.9	hyper_probability	0.012
CRP	9.1	hyper_probability	0.275
CRP	2.1	hyper_probability	0.069
CRP	9.6	hyper_probability	0.272
CRP	10	hyper_probability	0.272
CRP	6.4	hyper_probability	0.272
CRP	10.3	hyper_probability	0.272
CRP	6.6	hyper_probability	0.272
CRP	0.3	hyper_probability	0.272
CRP	2.2	hyper_probability	0.272
CRP	4.6	hyper_probability	0.272
CRP	4.1	hyper_probability	0.272
CRP	3	hyper_probability	0.272
CRP	3	hyper_probability	0.272
CRP	0.3	hyper_probability	0.119
CRP	14.9	hyper_probability	0.831
CRP	32.4	hyper_probability	0.036
CRP	2.8	hyper_probability	0.003
CRP	1.5	hyper_probability	0.209
CRP	4.9	hyper_probability	0.01
CRP	1.4	hyper_probability	0.001
CRP	35.2	hyper_probability	0.165
CRP	36.6	hyper_probability	0.165
CRP	3.9	hyper_probability	0.298
CRP	10.9	hyper_probability	0.013
CRP	5.2	hyper_probability	0.013
CRP	7.6	hyper_probability	0.013
CRP	17.8	hyper_probability	0.013
CRP	13.3	hyper_probability	0.013
CRP	28.7	hyper_probability	0.071
CRP	11.7	hyper_probability	0.071
CRP	3.7	hyper_probability	0.071
CRP	28.2	hyper_probability	0.071
CRP	4.6	hyper_probability	0.071
CRP	7.2	hyper_probability	0.071
CRP	5.2	hyper_probability	0.071
CRP	17.4	hyper_probability	0.071
CRP	24.2	hyper_probability	0.071
CRP	6.6	hyper_probability	0.071
CRP	3.7	hyper_probability	0.071
CRP	11	hyper_probability	0.071
CRP	6.4	hyper_probability	0.071
CRP	4.8	hyper_probability	0.071
CRP	20	hyper_probability	0.358
CRP	0.2	hyper_probability	0.005
CRP	29.2	hyper_probability	0.736
CRP	0.2	hyper_probability	0.001
CRP	6.6	hyper_probability	0.482
CRP	0.2	hyper_probability	0.003
CRP	5.8	hyper_probability	0.93
CRP	5.9	hyper_probability	0.93
CRP	21.4	hyper_probability	0.66
CRP	4.8	hyper_probability	0.105
CRP	29.3	hyper_probability	0.949
CRP	33.9	hyper_probability	0.949
CRP	24.8	hyper_probability	0.949
CRP	25.5	hyper_probability	0.058
CRP	12.3	hyper_probability	0.533
CRP	20.5	hyper_probability	0.071
CRP	25.6	hyper_probability	0.021
CRP	9.5	hyper_probability	0.017
CRP	3.9	hyper_probability	0.853
CRP	17.9	hyper_probability	0.013
CRP	12.8	hyper_probability	0.013
CRP	14.7	hyper_probability	0.013
CRP	10.4	hyper_probability	0.013
CRP	18.5	hyper_probability	0.013
CRP	0.2	hyper_probability	0.103
CRP	16.4	hyper_probability	0.019
CRP	9.6	hyper_probability	0.019
CRP	0.9	hyper_probability	0.006
CRP	10.2	hyper_probability	0.002
CRP	12.2	hyper_probability	0.002
CRP	14.5	hyper_probability	0.97
CRP	7.6	hyper_probability	0.97
CRP	9.3	hyper_probability	0.573
CRP	2.1	hyper_probability	0
CRP	1.7	hyper_probability	0
CRP	7.1	hyper_probability	0.06
CRP	6.2	hyper_probability	0.002
CRP	10.6	hyper_probability	0.034
CRP	5.3	hyper_probability	0.034
CRP	5.4	hyper_probability	0.034
CRP	7.2	hyper_probability	0.034
CRP	4.9	hyper_probability	0.034
CRP	5.5	hyper_probability	0.034
CRP	5.4	hyper_probability	0.034
CRP	4.8	hyper_probability	0.034
CRP	4.4	hyper_probability	0.034
CRP	4.8	hyper_probability	0.034
CRP	6.5	hyper_probability	0.034
CRP	6.5	hyper_probability	0.034
CRP	7.5	hyper_probability	0.034
CRP	9	hyper_probability	0.034
CRP	6.3	hyper_probability	0.034
CRP	11.2	hyper_probability	0.141
CRP	23.1	hyper_probability	0.051
CRP	22.9	hyper_probability	0.033
CRP	2.5	hyper_probability	0.624
CRP	1.7	hyper_probability	0.02
CRP	3.8	hyper_probability	0.012
CRP	38.2	hyper_probability	0.314
CRP	5.8	hyper_probability	0.572
CRP	1.6	hyper_probability	0.007
CRP	0.9	hyper_probability	0.896
CRP	45.6	hyper_probability	0.011
CRP	34.7	hyper_probability	0.011
CRP	33.6	hyper_probability	0.011
CRP	39	hyper_probability	0.011
CRP	22.8	hyper_probability	0.069
CRP	26.4	hyper_probability	0.171
CRP	7.7	hyper_probability	0.481
CRP	1	hyper_probability	0.004
CRP	12.2	hyper_probability	0.003
CRP	17.9	hyper_probability	0.519
CRP	7.6	hyper_probability	0.037
CRP	8.7	hyper_probability	0.037
CRP	10	hyper_probability	0.003
CRP	5.9	hyper_probability	0.763
CRP	2.2	hyper_probability	0.013
CRP	1.2	hyper_probability	0.005
CRP	26.4	hyper_probability	0.005
CRP	13.8	hyper_probability	0.005
CRP	31.5	hyper_probability	0.005
CRP	0.8	hyper_probability	0.005
CRP	6.7	hyper_probability	0.115
CRP	28.4	hyper_probability	0.026
CRP	30.1	hyper_probability	0.026
CRP	1.5	hyper_probability	0.001
CRP	7.4	hyper_probability	0.024
CRP	0.3	hyper_probability	0.276
CRP	1.8	hyper_probability	0.276
CRP	0.3	hyper_probability	0.276
CRP	3	hyper_probability	0.522
CRP	0.2	hyper_probability	0.975
CRP	5.7	hyper_probability	0.891
CRP	50.4	hyper_probability	0.969
CRP	7.8	hyper_probability	0.008
CRP	35.7	hyper_probability	0.92
CRP	2.7	hyper_probability	0.391
CRP	14.8	hyper_probability	0.013
CRP	9.1	hyper_probability	0.011
CRP	24.4	hyper_probability	0.011
CRP	2.1	hyper_probability	0.011
CRP	14	hyper_probability	0.011
CRP	11.7	hyper_probability	0.011
CRP	15.7	hyper_probability	0.011
CRP	5.2	hyper_probability	0.011
CRP	11.4	hyper_probability	0.011
CRP	23.8	hyper_probability	0.011
CRP	0.8	hyper_probability	0.044
CRP	4.5	hyper_probability	0.003
CRP	3.4	hyper_probability	0.003
CRP	24.4	hyper_probability	0.052
CRP	30.2	hyper_probability	0.052
CRP	2.4	hyper_probability	0.137
CRP	1	hyper_probability	0.137
CRP	2.4	hyper_probability	0.137
CRP	1.2	hyper_probability	0.137
CRP	3.5	hyper_probability	0.004
CRP	1.6	hyper_probability	0.752
CRP	6.7	hyper_probability	0.765
CRP	30.4	hyper_probability	0.097
CRP	10.2	hyper_probability	0.097
CRP	29.6	hyper_probability	0.097
CRP	33.2	hyper_probability	0.097
CRP	10.6	hyper_probability	0.097
CRP	6.7	hyper_probability	0.097
CRP	1.4	hyper_probability	0.029
CRP	1.5	hyper_probability	0.029
CRP	5.6	hyper_probability	0.005
CRP	14.1	hyper_probability	0.979
CRP	24.3	hyper_probability	0.979
CRP	17	hyper_probability	0.979
CRP	17.3	hyper_probability	0.979
CRP	17.8	hyper_probability	0.979
CRP	26.8	hyper_probability	0.057
CRP	22	hyper_probability	0.057
CRP	18.9	hyper_probability	0.057
CRP	27.4	hyper_probability	0.057
CRP	17.2	hyper_probability	0.057
CRP	23.3	hyper_probability	0.057
CRP	23.3	hyper_probability	0.057
CRP	39	hyper_probability	0.681
CRP	22.4	hyper_probability	0.002
CRP	12.2	hyper_probability	0.594
CRP	10.4	hyper_probability	0.008
CRP	2.2	hyper_probability	0.001
CRP	2.8	hyper_probability	0.001
CRP	20.6	hyper_probability	0.682
CRP	34.2	hyper_probability	0.682
CRP	27.9	hyper_probability	0.682
CRP	27.8	hyper_probability	0.682
CRP	29	hyper_probability	0.682
CRP	25.6	hyper_probability	0.682
CRP	33	hyper_probability	0.682
CRP	24.8	hyper_probability	0.682
CRP	28.3	hyper_probability	0.682
CRP	27.8	hyper_probability	0.682
CRP	13.9	hyper_probability	0.682
CRP	29.7	hyper_probability	0.682
CRP	28.6	hyper_probability	0.682
CRP	29.8	hyper_probability	0.682
CRP	31.8	hyper_probability	0.682
CRP	29.1	hyper_probability	0.682
CRP	20.8	hyper_probability	0.682
CRP	10.9	hyper_probability	0.682
CRP	28.2	hyper_probability	0.682
CRP	33	hyper_probability	0.682
CRP	24.9	hyper_probability	0.682
CRP	31.5	hyper_probability	0.682
CRP	26.1	hyper_probability	0.682
CRP	0.2	hyper_probability	0.011
CRP	0.2	hyper_probability	0.011
CRP	0.3	hyper_probability	0.011
CRP	31.4	hyper_probability	0.182
CRP	8.9	hyper_probability	0.938
CRP	6.9	hyper_probability	0.938
CRP	2.8	hyper_probability	0.001
CRP	0.2	hyper_probability	0.001
CRP	1.7	hyper_probability	0.95
CRP	21	hyper_probability	0.004
CRP	18.4	hyper_probability	0.019
CRP	6.3	hyper_probability	0.009
CRP	4.1	hyper_probability	0.003
CRP	0.2	hyper_probability	0.512
CRP	4.3	hyper_probability	0.011
CRP	4.4	hyper_probability	0.011
CRP	4.4	hyper_probability	0.011
CRP	11.9	hyper_probability	0.011
CRP	7.4	hyper_probability	0.011
CRP	4.4	hyper_probability	0.011
CRP	9	hyper_probability	0.011
CRP	3.6	hyper_probability	0.011
CRP	18.6	hyper_probability	0.013
CRP	6.4	hyper_probability	0.966
CRP	3.9	hyper_probability	0.234
CRP	2	hyper_probability	0.005
CRP	30	hyper_probability	0.005
CRP	2.4	hyper_probability	0.041
CRP	2.1	hyper_probability	0.041
CRP	19.7	hyper_probability	0.388
CRP	25.6	hyper_probability	0.388
CRP	3.6	hyper_probability	0.205
CRP	14.5	hyper_probability	0.205
CRP	4.7	hyper_probability	0.316
CRP	4.5	hyper_probability	0.316
CRP	30	hyper_probability	0.031
CRP	15.5	hyper_probability	0.076
CRP	3.9	hyper_probability	0.006
CRP	4.5	hyper_probability	0.004
CRP	8.2	hyper_probability	0.943
CRP	9.1	hyper_probability	0.273
CRP	11.3	hyper_probability	0.273
CRP	7.9	hyper_probability	0.273
CRP	10.6	hyper_probability	0.273
CRP	10.2	hyper_probability	0.273
CRP	12.6	hyper_probability	0.273
CRP	10.5	hyper_probability	0.273
CRP	12.4	hyper_probability	0.119
CRP	24	hyper_probability	0.14
CRP	17.6	hyper_probability	0.013
CRP	7.7	hyper_probability	0.016
CRP	8	hyper_probability	0.019
CRP	11.3	hyper_probability	0.018
CRP	12.3	hyper_probability	0.018
CRP	12.4	hyper_probability	0.018
CRP	10.1	hyper_probability	0.01
CRP	16.6	hyper_probability	0.008
CRP	14.5	hyper_probability	0.008
CRP	6.7	hyper_probability	0.008
CRP	8.9	hyper_probability	0.008
CRP	8.8	hyper_probability	0.008
CRP	2.1	hyper_probability	0.008
CRP	5	hyper_probability	0.008
CRP	4.7	hyper_probability	0.008
CRP	3.1	hyper_probability	0.008
CRP	16.9	hyper_probability	0.008
CRP	8.4	hyper_probability	0.008
CRP	15.7	hyper_probability	0.008
CRP	2	hyper_probability	0.008
CRP	16.5	hyper_probability	0.008
CRP	8.5	hyper_probability	0.008
CRP	23.4	hyper_probability	0.008
CRP	5.9	hyper_probability	0.008
CRP	10	hyper_probability	0.008
CRP	19	hyper_probability	0.008
CRP	4.5	hyper_probability	0.008
CRP	21	hyper_probability	0.008
CRP	0.6	hyper_probability	0.001
CRP	1.9	hyper_probability	0.681
CRP	11.4	hyper_probability	0.005
CRP	13.3	hyper_probability	0.005
CRP	22	hyper_probability	0.002
CRP	2.6	hyper_probability	0.002
CRP	1.7	hyper_probability	0.002
CRP	18.7	hyper_probability	0.002
CRP	21.4	hyper_probability	0.002
CRP	9.7	hyper_probability	0.002
CRP	18.4	hyper_probability	0.002
CRP	8.9	hyper_probability	0.002
CRP	11.5	hyper_probability	0.002
CRP	0.9	hyper_probability	0.002
CRP	0.5	hyper_probability	0.002
CRP	0.6	hyper_probability	0.08
CRP	4.1	hyper_probability	0.003
CRP	1.3	hyper_probability	0.012
CRP	19.8	hyper_probability	0.124
CRP	13.8	hyper_probability	0.634
CRP	12.5	hyper_probability	0.433
CRP	7.9	hyper_probability	0.121
CRP	29.8	hyper_probability	0.014
CRP	14.9	hyper_probability	0.014
CRP	5.2	hyper_probability	0.023
CRP	17	hyper_probability	0.023
CRP	4.6	hyper_probability	0.023
CRP	10.9	hyper_probability	0.023
CRP	9.9	hyper_probability	0.023
CRP	7.5	hyper_probability	0.006
CRP	2.5	hyper_probability	0.007
CRP	5	hyper_probability	0.318
CRP	6.8	hyper_probability	0.02
CRP	3.6	hyper_probability	0.019
CRP	20.7	hyper_probability	0.019
CRP	23	hyper_probability	0.009
CRP	17.3	hyper_probability	0.012
CRP	6.2	hyper_probability	0.008
CRP	6.5	hyper_probability	0.036
CRP	4.7	hyper_probability	0.036
CRP	31.5	hyper_probability	0.027
CRP	32.5	hyper_probability	0.027
CRP	4.5	hyper_probability	0.982
CRP	5.6	hyper_probability	0.982
CRP	3.3	hyper_probability	0.004
CRP	0.8	hyper_probability	0.204
CRP	2.8	hyper_probability	0.006
CRP	20	hyper_probability	0.249
CRP	20	hyper_probability	0.249
CRP	44	hyper_probability	0.05
CRP	28.7	hyper_probability	0.05
CRP	41	hyper_probability	0.05
CRP	31.8	hyper_probability	0.05
CRP	38.9	hyper_probability	0.05
CRP	7.6	hyper_probability	0.205
CRP	4.7	hyper_probability	0.019
CRP	10.2	hyper_probability	0.192
CRP	14.5	hyper_probability	0.019
CRP	12	hyper_probability	0.011
CRP	19.8	hyper_probability	0.011
CRP	36.2	hyper_probability	0.011
CRP	21.8	hyper_probability	0.026
CRP	5.5	hyper_probability	0.009
CRP	1.4	hyper_probability	0.976
CRP	6.8	hyper_probability	0.976
CRP	0.5	hyper_probability	0.603
CRP	16.9	hyper_probability	0.237
CRP	17.1	hyper_probability	0.002
CRP	26.4	hyper_probability	0.037
CRP	4.6	hyper_probability	0.037
CRP	5.2	hyper_probability	0.023
CRP	15.8	hyper_probability	0.009
CRP	19.2	hyper_probability	0.789
CRP	1.2	hyper_probability	0.002
CRP	8.7	hyper_probability	0.267
CRP	3.8	hyper_probability	0.02
CRP	11	hyper_probability	0.381
CRP	23.1	hyper_probability	0.872
CRP	6	hyper_probability	0.003
CRP	2	hyper_probability	0.003
CRP	29.1	hyper_probability	0.105
CRP	15.4	hyper_probability	0.982
CRP	38.3	hyper_probability	0.982
CRP	34.9	hyper_probability	0.982
CRP	25.2	hyper_probability	0.982
CRP	17.4	hyper_probability	0.982
CRP	24.5	hyper_probability	0.982
CRP	21.7	hyper_probability	0.982
CRP	27.9	hyper_probability	0.982
CRP	12.7	hyper_probability	0.982
CRP	27.8	hyper_probability	0.982
CRP	26.5	hyper_probability	0.982
CRP	43	hyper_probability	0.982
CRP	7.8	hyper_probability	0.011
CRP	0.2	hyper_probability	0.011
CRP	19.9	hyper_probability	0.101
CRP	20.4	hyper_probability	0.101
CRP	14.2	hyper_probability	0.101
CRP	11.6	hyper_probability	0.058
CRP	13.4	hyper_probability	0.836
CRP	0.6	hyper_probability	0.002
CRP	6.3	hyper_probability	0.725
CRP	12.8	hyper_probability	0.273
CRP	0.9	hyper_probability	0.031
CRP	1.5	hyper_probability	0.034
CRP	22	hyper_probability	0.004
CRP	25.8	hyper_probability	0.09
CRP	16.9	hyper_probability	0.09
CRP	37	hyper_probability	0.09
CRP	8	hyper_probability	0.09
CRP	13.6	hyper_probability	0.643
CRP	21.5	hyper_probability	0.643
CRP	6	hyper_probability	0.016
CRP	28.2	hyper_probability	0.979
CRP	12.3	hyper_probability	0.006
CRP	0.9	hyper_probability	0.639
CRP	0.7	hyper_probability	0.639
CRP	3.5	hyper_probability	0.639
CRP	20	hyper_probability	0.639
CRP	35	hyper_probability	0.055
CRP	2.4	hyper_probability	0.176
CRP	5.7	hyper_probability	0.779
CRP	15.8	hyper_probability	0.779
CRP	11.1	hyper_probability	0.779
CRP	3.1	hyper_probability	0.779
CRP	1.7	hyper_probability	0.779
CRP	3.1	hyper_probability	0.779
CRP	18.5	hyper_probability	0.779
CRP	26.1	hyper_probability	0.308
CRP	2.8	hyper_probability	0.02
CRP	25.5	hyper_probability	0.006
CRP	3.4	hyper_probability	0.02
CRP	13.7	hyper_probability	0.109
CRP	8.2	hyper_probability	0.289
CRP	25.8	hyper_probability	0.015
CRP	13.2	hyper_probability	0.015
CRP	13.5	hyper_probability	0.005
CRP	20	hyper_probability	0.005
CRP	14.2	hyper_probability	0.005
CRP	7	hyper_probability	0.005
CRP	17.6	hyper_probability	0.005
CRP	28.3	hyper_probability	0.569
CRP	13.2	hyper_probability	0.003
CRP	16.6	hyper_probability	0.003
CRP	38	hyper_probability	0.003
CRP	16.4	hyper_probability	0.003
CRP	19.6	hyper_probability	0.003
CRP	2.6	hyper_probability	0.498
CRP	1	hyper_probability	0.201
CRP	2.4	hyper_probability	0.003
CRP	6.8	hyper_probability	0.009
CRP	24.5	hyper_probability	0.693
CRP	4.6	hyper_probability	0.024
CRP	3.4	hyper_probability	0.024
CRP	0.8	hyper_probability	0.022
CRP	22.2	hyper_probability	0.006
CRP	8.2	hyper_probability	0.117
CRP	1.9	hyper_probability	0.003
CRP	5.7	hyper_probability	0.002
CRP	4	hyper_probability	0.58
CRP	2.8	hyper_probability	0.003
CRP	2.2	hyper_probability	0.008
CRP	8.2	hyper_probability	0.082
CRP	5.2	hyper_probability	0.001
CRP	43.5	hyper_probability	0.804
CRP	3.8	hyper_probability	0.032
CRP	2.4	hyper_probability	0.004
CRP	6.8	hyper_probability	0.012
CRP	20.5	hyper_probability	0.704
CRP	5.4	hyper_probability	0.007
CRP	7.6	hyper_probability	0.007
CRP	0.9	hyper_probability	0.007
CRP	16.5	hyper_probability	0.05
CRP	3.5	hyper_probability	0.075
CRP	1.6	hyper_probability	0.003
CRP	29.2	hyper_probability	0.013
CRP	9.5	hyper_probability	0.414
CRP	11.9	hyper_probability	0.017
CRP	12.2	hyper_probability	0.017
CRP	20.4	hyper_probability	0.01
CRP	5.6	hyper_probability	0.858
CRP	17.8	hyper_probability	0.02
CRP	4.6	hyper_probability	0.276
CRP	29.8	hyper_probability	0.276
CRP	35	hyper_probability	0.276
CRP	18.3	hyper_probability	0.008
CRP	10.4	hyper_probability	0.971
CRP	0.3	hyper_probability	0.045
CRP	5.4	hyper_probability	0.022
CRP	6.4	hyper_probability	0.021
CRP	9.1	hyper_probability	0.002
CRP	16.3	hyper_probability	0.006
CRP	18.8	hyper_probability	0.27
CRP	7.6	hyper_probability	0.017
CRP	24.7	hyper_probability	0.017
CRP	12.1	hyper_probability	0.017
CRP	5.3	hyper_probability	0.017
CRP	10.6	hyper_probability	0.017
CRP	13.1	hyper_probability	0.017
CRP	8.6	hyper_probability	0.017
CRP	16	hyper_probability	0.017
CRP	10.1	hyper_probability	0.017
CRP	4.9	hyper_probability	0.017
CRP	11.3	hyper_probability	0.017
CRP	12.2	hyper_probability	0.017
CRP	8.7	hyper_probability	0.017
CRP	5.5	hyper_probability	0.017
CRP	7.7	hyper_probability	0.017
CRP	14.5	hyper_probability	0.017
CRP	10.4	hyper_probability	0.017
CRP	21	hyper_probability	0.017
CRP	10.3	hyper_probability	0.017
CRP	6.2	hyper_probability	0.017
CRP	21.4	hyper_probability	0.017
CRP	5.4	hyper_probability	0.017
CRP	6.6	hyper_probability	0.017
CRP	9.5	hyper_probability	0.017
CRP	13.9	hyper_probability	0.017
CRP	3.3	hyper_probability	0.017
CRP	3.7	hyper_probability	0.017
CRP	10.9	hyper_probability	0.017
CRP	6.4	hyper_probability	0.017
CRP	27	hyper_probability	0.017
CRP	15.7	hyper_probability	0.004
CRP	13.9	hyper_probability	0.155
CRP	9.1	hyper_probability	0.003
CRP	9.5	hyper_probability	0.003
CRP	32.8	hyper_probability	0.008
CRP	14.3	hyper_probability	0.99
CRP	1.9	hyper_probability	0.058
CRP	1.4	hyper_probability	0.058
CRP	2.6	hyper_probability	0.058
CRP	6.2	hyper_probability	0.058
CRP	7	hyper_probability	0.058
CRP	1.4	hyper_probability	0.058
CRP	2	hyper_probability	0.058
CRP	3.1	hyper_probability	0.058
CRP	3.4	hyper_probability	0.058
CRP	3.3	hyper_probability	0.058
CRP	1.5	hyper_probability	0.058
CRP	0.7	hyper_probability	0.058
CRP	7.2	hyper_probability	0.17
CRP	1.7	hyper_probability	0.909
CRP	5.7	hyper_probability	0.019
CRP	16.5	hyper_probability	0.013
CRP	26.8	hyper_probability	0.007
CRP	0.2	hyper_probability	0.008
CRP	28.7	hyper_probability	0.406
CRP	31.6	hyper_probability	0.406
CRP	30.1	hyper_probability	0.251
CRP	2.5	hyper_probability	0.058
CRP	2.5	hyper_probability	0.002
CRP	4.4	hyper_probability	0.931
CRP	12.6	hyper_probability	0.029
CRP	8	hyper_probability	0.029
CRP	10.2	hyper_probability	0.029
CRP	0.9	hyper_probability	0.013
CRP	1.9	hyper_probability	0.073
CRP	2.2	hyper_probability	0.068
CRP	22.5	hyper_probability	0.002
CRP	9.8	hyper_probability	0.975
CRP	29.5	hyper_probability	0.008
CRP	16.9	hyper_probability	0.011
CRP	4.3	hyper_probability	0.147
CRP	0.8	hyper_probability	0.001
CRP	16.6	hyper_probability	0.516
CRP	12.4	hyper_probability	0.516
CRP	6.7	hyper_probability	0.001
CRP	5.5	hyper_probability	0.598
CRP	19.3	hyper_probability	0.007
CRP	14.3	hyper_probability	0.795
CRP	15.4	hyper_probability	0.795
CRP	28.5	hyper_probability	0.795
CRP	10.8	hyper_probability	0.795
CRP	9.6	hyper_probability	0.795
CRP	1.7	hyper_probability	0.008
CRP	0.4	hyper_probability	0.001
CRP	0.3	hyper_probability	0.001
CRP	16.4	hyper_probability	0.968
CRP	3.5	hyper_probability	0.152
CRP	6.3	hyper_probability	0.03
CRP	11.8	hyper_probability	0.082
CRP	22.2	hyper_probability	0.002
CRP	4.6	hyper_probability	0.002
CRP	15.5	hyper_probability	0.002
CRP	22.6	hyper_probability	0.007
CRP	16.6	hyper_probability	0.008
CRP	9.3	hyper_probability	0.935
CRP	2	hyper_probability	0.484
CRP	5	hyper_probability	0.034
CRP	21.9	hyper_probability	0.16
CRP	0.2	hyper_probability	0.071
CRP	1.8	hyper_probability	0.071
CRP	7.3	hyper_probability	0.006
CRP	23.4	hyper_probability	0.569
CRP	1.1	hyper_probability	0.01
CRP	18.6	hyper_probability	0.08
CRP	8.6	hyper_probability	0.584
CRP	15.3	hyper_probability	0.013
CRP	11.7	hyper_probability	0.013
CRP	2.7	hyper_probability	0.03
CRP	21.9	hyper_probability	0.014
CRP	6.5	hyper_probability	0.65
CRP	28.1	hyper_probability	0.943
CRP	2.3	hyper_probability	0.943
CRP	29.9	hyper_probability	0.943
CRP	0.2	hyper_probability	0.752
CRP	4.4	hyper_probability	0.85
CRP	48.9	hyper_probability	0.037
CRP	0.5	hyper_probability	0.673
CRP	14	hyper_probability	0.011
CRP	11	hyper_probability	0.387
CRP	2.7	hyper_probability	0.003
CRP	4	hyper_probability	0.153
CRP	15.8	hyper_probability	0.027
CRP	34.2	hyper_probability	0.152
CRP	20.5	hyper_probability	0.152
CRP	9.8	hyper_probability	0.152
CRP	5.7	hyper_probability	0.152
CRP	28.4	hyper_probability	0.152
CRP	3.6	hyper_probability	0.152
CRP	30.8	hyper_probability	0.152
CRP	31	hyper_probability	0.152
CRP	2.4	hyper_probability	0.152
CRP	19.1	hyper_probability	0.004
CRP	4.5	hyper_probability	0.846
CRP	13.4	hyper_probability	0.011
CRP	4.5	hyper_probability	0.002
CRP	22.5	hyper_probability	0.055
CRP	0.9	hyper_probability	0.012
CRP	7.8	hyper_probability	0.013
CRP	12.5	hyper_probability	0.002
CRP	11.5	hyper_probability	0.564
CRP	19.9	hyper_probability	0.514
CRP	8.7	hyper_probability	0.076
CRP	0.4	hyper_probability	0.008
CRP	10.6	hyper_probability	0.023
CRP	13.5	hyper_probability	0.98
CRP	24.2	hyper_probability	0.008
CRP	6.6	hyper_probability	0.07
CRP	10.7	hyper_probability	0.007
CRP	1.7	hyper_probability	0.232
CRP	14.5	hyper_probability	0.232
CRP	5	hyper_probability	0.232
CRP	4.4	hyper_probability	0.022
CRP	3.9	hyper_probability	0.005
CRP	19.4	hyper_probability	0.142
CRP	2.1	hyper_probability	0.333
CRP	1.7	hyper_probability	0.333
CRP	11.1	hyper_probability	0.004
CRP	19.9	hyper_probability	0.004
CRP	11.1	hyper_probability	0.01
CRP	4	hyper_probability	0.071
CRP	10.9	hyper_probability	0.055
CRP	10.6	hyper_probability	0.832
CRP	2.6	hyper_probability	0.006
CRP	25.7	hyper_probability	0.091
CRP	1.3	hyper_probability	0.012
CRP	14	hyper_probability	0.012
CRP	24.3	hyper_probability	0.469
CRP	20.8	hyper_probability	0.027
CRP	23.1	hyper_probability	0.002
CRP	6.6	hyper_probability	0.053
CRP	5.2	hyper_probability	0.007
CRP	1.7	hyper_probability	0.717
CRP	3.4	hyper_probability	0.015
CRP	7.1	hyper_probability	0.003
CRP	13.8	hyper_probability	0.935
CRP	38.6	hyper_probability	0.935
CRP	38.3	hyper_probability	0.935
CRP	37.9	hyper_probability	0.935
CRP	29	hyper_probability	0.935
CRP	34.1	hyper_probability	0.935
CRP	38.7	hyper_probability	0.935
CRP	20.4	hyper_probability	0.935
CRP	11	hyper_probability	0.546
CRP	1.9	hyper_probability	0.004
CRP	1.9	hyper_probability	0.013
CRP	35.9	hyper_probability	0.716
CRP	16.4	hyper_probability	0.059
CRP	6.7	hyper_probability	0.059
CRP	0.3	hyper_probability	0.766
CRP	5.1	hyper_probability	0.985
CRP	0.4	hyper_probability	0.005
CRP	0.4	hyper_probability	0.005
CRP	5.6	hyper_probability	0.002
CRP	32.9	hyper_probability	0.005
CRP	11	hyper_probability	0.006
CRP	31.9	hyper_probability	0.179
CRP	14.3	hyper_probability	0.049
CRP	3.8	hyper_probability	0.006
CRP	2.3	hyper_probability	0.006
CRP	6	hyper_probability	0.006
CRP	2.3	hyper_probability	0.006
CRP	3	hyper_probability	0.006
CRP	4.4	hyper_probability	0.006
CRP	2.5	hyper_probability	0.201
CRP	29.5	hyper_probability	0.201
CRP	19	hyper_probability	0.011
CRP	5.2	hyper_probability	0.032
CRP	26.1	hyper_probability	0.354
CRP	16.6	hyper_probability	0.643
CRP	24.4	hyper_probability	0.183
CRP	3.8	hyper_probability	0.004
CRP	1.8	hyper_probability	0.227
CRP	14.1	hyper_probability	0.006
CRP	17.5	hyper_probability	0.006
CRP	32.1	hyper_probability	0.364
CRP	8.3	hyper_probability	0.005
CRP	0.2	hyper_probability	0.014
CRP	0.2	hyper_probability	0.004
CRP	3.4	hyper_probability	0.003
CRP	10.6	hyper_probability	0.003
CRP	2.2	hyper_probability	0.904
CRP	15.2	hyper_probability	0.904
CRP	22.4	hyper_probability	0.904
CRP	12.2	hyper_probability	0.775
CRP	23.3	hyper_probability	0.775
CRP	8.3	hyper_probability	0.608
CRP	21.8	hyper_probability	0.298
CRP	15.1	hyper_probability	0.298
CRP	21.4	hyper_probability	0.298
CRP	30.2	hyper_probability	0.508
CRP	12.7	hyper_probability	0.014
CRP	1.6	hyper_probability	0.932
CRP	13.3	hyper_probability	0.443
CRP	0.5	hyper_probability	0.36
CRP	30.9	hyper_probability	0.435
CRP	7.6	hyper_probability	0.003
CRP	23.1	hyper_probability	0.277
CRP	24.2	hyper_probability	0.434
CRP	1.2	hyper_probability	0.001
CRP	8	hyper_probability	0.746
CRP	15.8	hyper_probability	0.004
CRP	6.6	hyper_probability	0.004
CRP	1	hyper_probability	0.139
CRP	3.1	hyper_probability	0.021
CRP	18	hyper_probability	0.74
CRP	10.9	hyper_probability	0.74
CRP	3	hyper_probability	0.922
CRP	5.6	hyper_probability	0.036
CRP	8.3	hyper_probability	0.082
CRP	2.9	hyper_probability	0.082
CRP	2.3	hyper_probability	0.082
CRP	2.9	hyper_probability	0.092
CRP	11.7	hyper_probability	0.13
CRP	4.4	hyper_probability	0.01
CRP	1	hyper_probability	0.001
CRP	9.5	hyper_probability	0.175
CRP	4	hyper_probability	0.119
CRP	11.3	hyper_probability	0.901
CRP	6.6	hyper_probability	0.901
CRP	5.8	hyper_probability	0.979
CRP	8.5	hyper_probability	0.979
CRP	30.1	hyper_probability	0.982
CRP	7.3	hyper_probability	0.982
CRP	17.7	hyper_probability	0.982
CRP	13.8	hyper_probability	0.863
CRP	37.8	hyper_probability	0.969
CRP	5.9	hyper_probability	0.969
CRP	50.2	hyper_probability	0.867
CRP	1.7	hyper_probability	0.023
CRP	15.8	hyper_probability	0.11
CRP	29.4	hyper_probability	0.001
CRP	0.2	hyper_probability	0.003
CRP	12	hyper_probability	0.123
CRP	5.5	hyper_probability	0.123
CRP	1.3	hyper_probability	0.123
CRP	4	hyper_probability	0.123
CRP	17	hyper_probability	0.022
CRP	1.7	hyper_probability	0.324
CRP	8.7	hyper_probability	0.563
CRP	1.7	hyper_probability	0.563
CRP	1.6	hyper_probability	0.563
CRP	4.8	hyper_probability	0.563
CRP	5.7	hyper_probability	0.563
CRP	28.3	hyper_probability	0.008
CRP	1.1	hyper_probability	0.005
CRP	0.3	hyper_probability	0.005
CRP	6.3	hyper_probability	0.005
CRP	8.7	hyper_probability	0.005
CRP	1.9	hyper_probability	0.005
CRP	0.6	hyper_probability	0.005
CRP	3.1	hyper_probability	0.005
CRP	0.2	hyper_probability	0.005
CRP	14.3	hyper_probability	0.005
CRP	0.2	hyper_probability	0.005
CRP	3.4	hyper_probability	0.023
CRP	6.4	hyper_probability	0.023
CRP	6	hyper_probability	0.023
CRP	10.2	hyper_probability	0.007
CRP	11.9	hyper_probability	0.007
CRP	0.9	hyper_probability	0.062
CRP	0.9	hyper_probability	0.062
CRP	21.1	hyper_probability	0.302
CRP	6.3	hyper_probability	0.302
CRP	13.9	hyper_probability	0.032
CRP	35.6	hyper_probability	0.02
CRP	18.9	hyper_probability	0.092
CRP	13.4	hyper_probability	0.092
CRP	9.4	hyper_probability	0.878
CRP	29.2	hyper_probability	0.013
CRP	8.6	hyper_probability	0.017
CRP	1.5	hyper_probability	0.011
CRP	10	hyper_probability	0.015
CRP	21.3	hyper_probability	0.015
CRP	10.2	hyper_probability	0.015
CRP	28	hyper_probability	0.015
CRP	29.8	hyper_probability	0.015
CRP	12.3	hyper_probability	0.015
CRP	18.7	hyper_probability	0.015
CRP	2.5	hyper_probability	0.015
CRP	9.8	hyper_probability	0.015
CRP	10.1	hyper_probability	0.015
CRP	27.4	hyper_probability	0.012
CRP	12	hyper_probability	0.012
CRP	5.5	hyper_probability	0.012
CRP	4.6	hyper_probability	0.471
CRP	28.6	hyper_probability	0.903
CRP	21.1	hyper_probability	0.067
CRP	28.2	hyper_probability	0.039
CRP	28.3	hyper_probability	0.039
CRP	10	hyper_probability	0.002
CRP	14.8	hyper_probability	0.002
CRP	2.8	hyper_probability	0.002
CRP	11.4	hyper_probability	0.015
CRP	1.8	hyper_probability	0.474
CRP	9.5	hyper_probability	0.867
CRP	4.5	hyper_probability	0.002
CRP	0.2	hyper_probability	0.002
CRP	6.3	hyper_probability	0.014
CRP	2.2	hyper_probability	0.935
CRP	2.6	hyper_probability	0.935
CRP	28.2	hyper_probability	0.025
CRP	7.2	hyper_probability	0.344
CRP	5.3	hyper_probability	0.052
CRP	29.1	hyper_probability	0.951
CRP	28.5	hyper_probability	0.951
CRP	14.1	hyper_probability	0.007
CRP	10.6	hyper_probability	0.069
CRP	17.6	hyper_probability	0.025
CRP	15.8	hyper_probability	0.035
CRP	0.2	hyper_probability	0.919
CRP	8.6	hyper_probability	0.919
CRP	23.4	hyper_probability	0.334
CRP	17	hyper_probability	0.919
CRP	0.9	hyper_probability	0.031
CRP	2.7	hyper_probability	0.326
CRP	15.5	hyper_probability	0.007
CRP	13.3	hyper_probability	0.007
CRP	0.3	hyper_probability	0.007
CRP	18.6	hyper_probability	0.007
CRP	9.9	hyper_probability	0.016
CRP	28.6	hyper_probability	0.009
CRP	14.3	hyper_probability	0.007
CRP	21.9	hyper_probability	0.007
CRP	0.2	hyper_probability	0.007
CRP	1	hyper_probability	0.005
CRP	5.4	hyper_probability	0.236
CRP	26.7	hyper_probability	0.236
CRP	34.2	hyper_probability	0.236
CRP	4.5	hyper_probability	0.236
CRP	2.7	hyper_probability	0.236
CRP	0.2	hyper_probability	0.008
CRP	25.1	hyper_probability	0.879
CRP	8.7	hyper_probability	0.028
CRP	19.4	hyper_probability	0.009
CRP	20.7	hyper_probability	0.009
CRP	19.8	hyper_probability	0.78
CRP	19.3	hyper_probability	0.78
CRP	11.9	hyper_probability	0.78
CRP	9.6	hyper_probability	0.78
CRP	8.4	hyper_probability	0.78
CRP	11.4	hyper_probability	0.78
CRP	8.1	hyper_probability	0.11
CRP	12.6	hyper_probability	0.01
CRP	6.9	hyper_probability	0.021
CRP	6	hyper_probability	0.011
CRP	7.3	hyper_probability	0.134
CRP	1.8	hyper_probability	0.486
CRP	0.9	hyper_probability	0.486
CRP	2.2	hyper_probability	0.486
CRP	6	hyper_probability	0.003
CRP	23.7	hyper_probability	0.899
CRP	2.8	hyper_probability	0.004
CRP	1.4	hyper_probability	0.047
CRP	6.2	hyper_probability	0.047
CRP	23.2	hyper_probability	0.654
CRP	3.3	hyper_probability	0.607
CRP	5.9	hyper_probability	0.607
CRP	1.4	hyper_probability	0.103
CRP	0.1	hyper_probability	0.078
CRP	0.6	hyper_probability	0.004
CRP	4.5	hyper_probability	0.036
CRP	1.8	hyper_probability	0.059
CRP	2.7	hyper_probability	0.059
CRP	3.9	hyper_probability	0.052
CRP	7.2	hyper_probability	0.854
CRP	12.7	hyper_probability	0.012
CRP	9.1	hyper_probability	0.044
CRP	2.1	hyper_probability	0.057
CRP	1.3	hyper_probability	0.503
CRP	37	hyper_probability	0.503
CRP	10.5	hyper_probability	0.503
CRP	0.9	hyper_probability	0.503
CRP	1.1	hyper_probability	0.503
CRP	13.2	hyper_probability	0.005
CRP	3.5	hyper_probability	0.205
CRP	12	hyper_probability	0.003
CRP	7.2	hyper_probability	0.068
CRP	21.3	hyper_probability	0.037
CRP	11.4	hyper_probability	0.046
CRP	4.5	hyper_probability	0.006
CRP	11.4	hyper_probability	0.049
CRP	16	hyper_probability	0.049
CRP	12.8	hyper_probability	0.042
CRP	0.6	hyper_probability	0.007
CRP	15.6	hyper_probability	0.04
CRP	12.8	hyper_probability	0.04
CRP	1.8	hyper_probability	0.004
CRP	27.7	hyper_probability	0.943
CRP	7.5	hyper_probability	0.024
CRP	12.9	hyper_probability	0.964
CRP	4.7	hyper_probability	0.008
CRP	7.7	hyper_probability	0.01
CRP	8.6	hyper_probability	0.005
CRP	1	hyper_probability	0.005
CRP	17.7	hyper_probability	0.005
CRP	3.5	hyper_probability	0.005
CRP	1.8	hyper_probability	0.005
CRP	7.4	hyper_probability	0.005
CRP	2.3	hyper_probability	0.005
CRP	1.4	hyper_probability	0.005
CRP	1.1	hyper_probability	0.005
CRP	19	hyper_probability	0.005
CRP	1.1	hyper_probability	0.005
CRP	14.7	hyper_probability	0.005
CRP	25	hyper_probability	0.005
CRP	18.2	hyper_probability	0.005
CRP	17.2	hyper_probability	0.005
CRP	25.6	hyper_probability	0.005
CRP	4.8	hyper_probability	0.005
CRP	1	hyper_probability	0.005
CRP	5.2	hyper_probability	0.005
CRP	23.5	hyper_probability	0.005
CRP	16.2	hyper_probability	0.01
CRP	7.1	hyper_probability	0.164
CRP	17.7	hyper_probability	0.164
CRP	9.9	hyper_probability	0.018
CRP	23.1	hyper_probability	0.373
CRP	29	hyper_probability	0.056
CRP	6.7	hyper_probability	0.008
CRP	5.7	hyper_probability	0.859
CRP	1	hyper_probability	0.004
CRP	35.2	hyper_probability	0.059
CRP	21.9	hyper_probability	0.059
CRP	16.3	hyper_probability	0.026
CRP	3.5	hyper_probability	0.05
CRP	9.2	hyper_probability	0.16
CRP	8.6	hyper_probability	0.911
CRP	0.2	hyper_probability	0.001
CRP	14.1	hyper_probability	0.008
CRP	5	hyper_probability	0.008
CRP	29.4	hyper_probability	0.008
CRP	15.4	hyper_probability	0.006
CRP	18.3	hyper_probability	0.006
CRP	14.1	hyper_probability	0.022
CRP	4.4	hyper_probability	0.022
CRP	10.6	hyper_probability	0.811
CRP	5	hyper_probability	0.007
CRP	22.3	hyper_probability	0.621
CRP	7.2	hyper_probability	0.981
CRP	0.4	hyper_probability	0.13
CRP	0.2	hyper_probability	0.002
CRP	6.7	hyper_probability	0.182
CRP	0.9	hyper_probability	0.986
CRP	8.2	hyper_probability	0.042
CRP	1.5	hyper_probability	0.798
CRP	16	hyper_probability	0.017
CRP	18.1	hyper_probability	0.151
CRP	25.5	hyper_probability	0.151
CRP	1.8	hyper_probability	0.002
CRP	26.6	hyper_probability	0.012
CRP	13.6	hyper_probability	0.74
CRP	5.3	hyper_probability	0.74
CRP	17.3	hyper_probability	0.086
CRP	7.7	hyper_probability	0.306
CRP	5.7	hyper_probability	0.306
CRP	23	hyper_probability	0.005
CRP	20.6	hyper_probability	0.005
CRP	3.9	hyper_probability	0.005
CRP	15.6	hyper_probability	0.005
CRP	25.9	hyper_probability	0.039
CRP	11	hyper_probability	0.076
CRP	10.2	hyper_probability	0.076
CRP	1.1	hyper_probability	0.076
CRP	0.2	hyper_probability	0.076
CRP	17.6	hyper_probability	0.076
CRP	0.2	hyper_probability	0.076
CRP	1.9	hyper_probability	0.076
CRP	0.8	hyper_probability	0.076
CRP	8.7	hyper_probability	0.076
CRP	5	hyper_probability	0.076
CRP	21.5	hyper_probability	0.076
CRP	3	hyper_probability	0.076
CRP	7.1	hyper_probability	0.941
CRP	18.6	hyper_probability	0.941
CRP	9.1	hyper_probability	0.941
CRP	9.7	hyper_probability	0.941
CRP	8.4	hyper_probability	0.941
CRP	28	hyper_probability	0.868
CRP	2	hyper_probability	0.762
CRP	27.7	hyper_probability	0.762
CRP	22.2	hyper_probability	0.003
CRP	2.8	hyper_probability	0.265
CRP	12.5	hyper_probability	0.008
CRP	10.4	hyper_probability	0.739
CRP	5.2	hyper_probability	0.009
CRP	1.3	hyper_probability	0.009
CRP	16.9	hyper_probability	0.009
CRP	2.4	hyper_probability	0.009
CRP	7	hyper_probability	0.009
CRP	5.9	hyper_probability	0.009
CRP	5.9	hyper_probability	0.009
CRP	31.8	hyper_probability	0.013
CRP	15.1	hyper_probability	0.521
CRP	16.1	hyper_probability	0.834
CRP	2.5	hyper_probability	0.834
CRP	22.5	hyper_probability	0.834
CRP	2.8	hyper_probability	0.015
CRP	6.1	hyper_probability	0.004
CRP	0.2	hyper_probability	0.03
CRP	1	hyper_probability	0.001
CRP	1.7	hyper_probability	0.004
CRP	8.1	hyper_probability	0.922
CRP	0.8	hyper_probability	0.14
CRP	25.8	hyper_probability	0.021
CRP	34.9	hyper_probability	0.049
CRP	28.2	hyper_probability	0.021
CRP	0.6	hyper_probability	0.023
CRP	0.2	hyper_probability	0.023
CRP	1.5	hyper_probability	0.023
CRP	2.3	hyper_probability	0.023
CRP	0.2	hyper_probability	0.023
CRP	16	hyper_probability	0.023
CRP	5.3	hyper_probability	0.023
CRP	0.3	hyper_probability	0.023
CRP	1.6	hyper_probability	0.023
CRP	2	hyper_probability	0.023
CRP	0.4	hyper_probability	0.023
CRP	0.3	hyper_probability	0.023
CRP	3.7	hyper_probability	0.941
CRP	6.7	hyper_probability	0.003
CRP	18.5	hyper_probability	0.849
CRP	9.2	hyper_probability	0.352
CRP	0.2	hyper_probability	0.105
CRP	0.9	hyper_probability	0.01
CRP	19.5	hyper_probability	0.01
CRP	8.2	hyper_probability	0.826
CRP	15.4	hyper_probability	0.917
CRP	34.7	hyper_probability	0.917
CRP	2	hyper_probability	0.004
CRP	18.1	hyper_probability	0.008
CRP	5.4	hyper_probability	0.903
CRP	0.3	hyper_probability	0.054
CRP	0.2	hyper_probability	0.054
CRP	0.4	hyper_probability	0.002
CRP	4.1	hyper_probability	0.004
CRP	2.5	hyper_probability	0.002
CRP	0.3	hyper_probability	0.002
CRP	6.7	hyper_probability	0.29
CRP	3.4	hyper_probability	0.327
CRP	1.8	hyper_probability	0.747
CRP	6.4	hyper_probability	0.671
CRP	30	hyper_probability	0.045
CRP	13.4	hyper_probability	0.001
CRP	4.4	hyper_probability	0.983
CRP	9.9	hyper_probability	0.007
CRP	7.8	hyper_probability	0.032
CRP	22.6	hyper_probability	0.007
CRP	7.7	hyper_probability	0
CRP	1.8	hyper_probability	0
CRP	26.3	hyper_probability	0
CRP	6.6	hyper_probability	0.14
CRP	3.5	hyper_probability	0.14
CRP	40.5	hyper_probability	0.448
CRP	1.4	hyper_probability	0.719
CRP	2.1	hyper_probability	0.719
CRP	3.8	hyper_probability	0.719
CRP	20.9	hyper_probability	0.719
CRP	1.5	hyper_probability	0.719
CRP	0.2	hyper_probability	0.446
CRP	1.9	hyper_probability	0.768
CRP	0.9	hyper_probability	0.008
CRP	10.3	hyper_probability	0.281
CRP	31.1	hyper_probability	0.027
CRP	1.6	hyper_probability	0.014
CRP	28.5	hyper_probability	0.014
CRP	5.3	hyper_probability	0.014
CRP	1	hyper_probability	0.014
CRP	22.8	hyper_probability	0.014
CRP	26.4	hyper_probability	0.014
CRP	5.8	hyper_probability	0.006
CRP	6.1	hyper_probability	0.943
CRP	2.3	hyper_probability	0.856
CRP	1.1	hyper_probability	0.001
CRP	1.7	hyper_probability	0.495
CRP	26.5	hyper_probability	0.152
CRP	17.1	hyper_probability	0.152
CRP	15.9	hyper_probability	0.152
CRP	21.8	hyper_probability	0.582
CRP	2.3	hyper_probability	0.051
CRP	19.9	hyper_probability	0.004
CRP	1.8	hyper_probability	0.579
CRP	3.1	hyper_probability	0.006
CRP	2.5	hyper_probability	0.006
CRP	8.6	hyper_probability	0.127
CRP	10.6	hyper_probability	0.127
CRP	0.2	hyper_probability	0.016
CRP	0.2	hyper_probability	0.037
CRP	20.6	hyper_probability	0.003
CRP	23.4	hyper_probability	0.208
CRP	23	hyper_probability	0.208
CRP	1.5	hyper_probability	0.758
CRP	23.3	hyper_probability	0.758
CRP	3.9	hyper_probability	0.758
CRP	2.3	hyper_probability	0.758
CRP	0.8	hyper_probability	0.758
CRP	3.4	hyper_probability	0.945
CRP	0.9	hyper_probability	0.353
CRP	0.2	hyper_probability	0.353
CRP	14.6	hyper_probability	0.009
CRP	1.2	hyper_probability	0.119
CRP	31.2	hyper_probability	0.977
CRP	15.1	hyper_probability	0.352
CRP	3.2	hyper_probability	0.352
CRP	14.7	hyper_probability	0.352
CRP	18.2	hyper_probability	0.352
CRP	7.3	hyper_probability	0.001
CRP	17.6	hyper_probability	0.001
CRP	18	hyper_probability	0.444
CRP	29.1	hyper_probability	0.051
CRP	4.4	hyper_probability	0.691
CRP	7.4	hyper_probability	0.691
CRP	7.4	hyper_probability	0.691
CRP	7	hyper_probability	0.528
CRP	5.8	hyper_probability	0.003
CRP	43.1	hyper_probability	0.23
CRP	5.6	hyper_probability	0.023
CRP	11	hyper_probability	0.023
CRP	17.3	hyper_probability	0.023
CRP	5.6	hyper_probability	0.023
CRP	2	hyper_probability	0.023
CRP	19.1	hyper_probability	0.878
CRP	1.9	hyper_probability	0.003
CRP	7.8	hyper_probability	0.214
CRP	3.8	hyper_probability	0.017
CRP	8.9	hyper_probability	0.005
CRP	2.8	hyper_probability	0.003
CRP	9.1	hyper_probability	0.629
CRP	14.9	hyper_probability	0.246
CRP	14.8	hyper_probability	0.018
CRP	14.1	hyper_probability	0.018
CRP	8.8	hyper_probability	0.018
CRP	5.1	hyper_probability	0.018
CRP	12.7	hyper_probability	0.892
CRP	0.2	hyper_probability	0.03
CRP	5.3	hyper_probability	0.01
CRP	29.8	hyper_probability	0.067
CRP	5.7	hyper_probability	0.285
CRP	2.8	hyper_probability	0.032
CRP	38	hyper_probability	0.97
CRP	44.6	hyper_probability	0.447
CRP	6.2	hyper_probability	0.002
CRP	4.3	hyper_probability	0.016
CRP	6.1	hyper_probability	0.016
CRP	5.3	hyper_probability	0.904
CRP	20.2	hyper_probability	0.01
CRP	9.4	hyper_probability	0.504
CRP	7	hyper_probability	0.029
CRP	6.9	hyper_probability	0.009
CRP	15.2	hyper_probability	0.902
CRP	1.1	hyper_probability	0.151
CRP	0.2	hyper_probability	0.966
CRP	2.7	hyper_probability	0.966
CRP	1.8	hyper_probability	0.966
CRP	3.3	hyper_probability	0.003
CRP	5.9	hyper_probability	0.059
CRP	10.4	hyper_probability	0.003
CRP	6.3	hyper_probability	0.011
CRP	16.8	hyper_probability	0.011
CRP	2.7	hyper_probability	0.28
CRP	5.8	hyper_probability	0.114
CRP	36.2	hyper_probability	0.208
CRP	0.2	hyper_probability	0.005
CRP	17	hyper_probability	0.068
CRP	7.5	hyper_probability	0.03
CRP	0.4	hyper_probability	0.031
CRP	4.4	hyper_probability	0.01
CRP	18.4	hyper_probability	0.004
CRP	0.9	hyper_probability	0.721
CRP	4.7	hyper_probability	0.721
CRP	1	hyper_probability	0.721
CRP	21	hyper_probability	0.721
CRP	2	hyper_probability	0.721
CRP	1.1	hyper_probability	0.721
CRP	1.4	hyper_probability	0.721
CRP	0.6	hyper_probability	0.721
CRP	25.1	hyper_probability	0.721
CRP	2.3	hyper_probability	0.721
CRP	1.5	hyper_probability	0.721
CRP	1.1	hyper_probability	0.721
CRP	0.9	hyper_probability	0.721
CRP	16.3	hyper_probability	0.721
CRP	1.7	hyper_probability	0.979
CRP	2.1	hyper_probability	0.979
CRP	2.4	hyper_probability	0.107
CRP	31.5	hyper_probability	0.107
CRP	3.4	hyper_probability	0.107
CRP	1.4	hyper_probability	0.107
CRP	19.9	hyper_probability	0.107
CRP	28.2	hyper_probability	0.107
CRP	18.9	hyper_probability	0.107
CRP	2.1	hyper_probability	0.107
CRP	26.4	hyper_probability	0.107
CRP	26.6	hyper_probability	0.107
CRP	9.5	hyper_probability	0.107
CRP	6.6	hyper_probability	0.107
CRP	4.7	hyper_probability	0.107
CRP	1.7	hyper_probability	0.107
CRP	11.3	hyper_probability	0.107
CRP	3.3	hyper_probability	0.379
CRP	1.9	hyper_probability	0.355
CRP	18.5	hyper_probability	0.591
CRP	4.3	hyper_probability	0.958
CRP	23.8	hyper_probability	0.155
CRP	18	hyper_probability	0.155
CRP	8.5	hyper_probability	0.079
CRP	9.4	hyper_probability	0.003
CRP	26.8	hyper_probability	0.21
CRP	27.1	hyper_probability	0.21
CRP	38.1	hyper_probability	0.96
CRP	24.9	hyper_probability	0.19
CRP	31.7	hyper_probability	0.19
CRP	29.5	hyper_probability	0.19
CRP	25.9	hyper_probability	0.19
CRP	26.4	hyper_probability	0.19
CRP	27.3	hyper_probability	0.19
CRP	15.1	hyper_probability	0.087
CRP	14.2	hyper_probability	0.087
CRP	8.2	hyper_probability	0.452
CRP	10.5	hyper_probability	0.1
CRP	27.7	hyper_probability	0.003
CRP	6.1	hyper_probability	0.003
CRP	12.8	hyper_probability	0.003
CRP	4.1	hyper_probability	0.003
CRP	48.7	hyper_probability	0.972
CRP	4.2	hyper_probability	0.009
CRP	15.8	hyper_probability	0.206
CRP	33.3	hyper_probability	0.136
CRP	1.1	hyper_probability	0.003
CRP	2.3	hyper_probability	0.003
CRP	11.7	hyper_probability	0.003
CRP	3.9	hyper_probability	0.003
CRP	1.5	hyper_probability	0.003
CRP	7.5	hyper_probability	0.003
CRP	23.5	hyper_probability	0.025
CRP	7.8	hyper_probability	0.013
CRP	9.6	hyper_probability	0.516
CRP	21.5	hyper_probability	0.516
CRP	21.9	hyper_probability	0.022
CRP	16	hyper_probability	0.022
CRP	16.7	hyper_probability	0.002
CRP	10.1	hyper_probability	0.002
CRP	18.5	hyper_probability	0.033
CRP	7.6	hyper_probability	0.106
CRP	28.8	hyper_probability	0.106
CRP	9.5	hyper_probability	0.336
CRP	5.3	hyper_probability	0.902
CRP	11	hyper_probability	0.002
CRP	28.8	hyper_probability	0.012
CRP	3.4	hyper_probability	0.012
CRP	2.4	hyper_probability	0.019
CRP	0.2	hyper_probability	0.003
CRP	36.9	hyper_probability	0.669
CRP	10.6	hyper_probability	0.005
CRP	3.7	hyper_probability	0.005
CRP	2.7	hyper_probability	0.005
CRP	11.3	hyper_probability	0.098
CRP	25.2	hyper_probability	0.014
CRP	8.6	hyper_probability	0.014
CRP	7.4	hyper_probability	0.014
CRP	31.9	hyper_probability	0.069
CRP	36	hyper_probability	0.036
CRP	5.1	hyper_probability	0.12
CRP	3.1	hyper_probability	0.12
CRP	9.2	hyper_probability	0.12
CRP	8	hyper_probability	0.12
CRP	9.6	hyper_probability	0.12
CRP	3.1	hyper_probability	0.12
CRP	7.8	hyper_probability	0.12
CRP	6.8	hyper_probability	0.12
CRP	4.2	hyper_probability	0.12
CRP	8	hyper_probability	0.12
CRP	6	hyper_probability	0.12
CRP	5.7	hyper_probability	0.12
CRP	4.3	hyper_probability	0.12
CRP	7.8	hyper_probability	0.12
CRP	23.9	hyper_probability	0.004
CRP	13.6	hyper_probability	0.022
CRP	8.2	hyper_probability	0.864
CRP	6.5	hyper_probability	0.864
CRP	31.7	hyper_probability	0.047
CRP	9.9	hyper_probability	0.174
CRP	21.1	hyper_probability	0.016
CRP	9.5	hyper_probability	0.028
CRP	13.1	hyper_probability	0.028
CRP	22.3	hyper_probability	0.003
CRP	18.1	hyper_probability	0.753
CRP	14.1	hyper_probability	0.104
CRP	13.6	hyper_probability	0.104
CRP	2.2	hyper_probability	0.002
CRP	0.2	hyper_probability	0.153
CRP	16.8	hyper_probability	0.018
CRP	24.8	hyper_probability	0.061
CRP	1.9	hyper_probability	0.013
CRP	9	hyper_probability	0.96
CRP	26	hyper_probability	0.015
CRP	22.6	hyper_probability	0.007
CRP	15.1	hyper_probability	0.007
CRP	16.2	hyper_probability	0.007
CRP	20.2	hyper_probability	0.115
CRP	33.5	hyper_probability	0.069
CRP	27.9	hyper_probability	0.472
CRP	4.1	hyper_probability	0.001
CRP	31.9	hyper_probability	0.07
CRP	12.6	hyper_probability	0.152
CRP	22.5	hyper_probability	0.152
CRP	6.7	hyper_probability	0.152
CRP	18.2	hyper_probability	0.152
CRP	11	hyper_probability	0.147
CRP	3	hyper_probability	0.605
CRP	5.3	hyper_probability	0.013
CRP	18.4	hyper_probability	0.039
CRP	5.9	hyper_probability	0.039
CRP	27.2	hyper_probability	0.02
CRP	23.6	hyper_probability	0.02
CRP	23.4	hyper_probability	0.028
CRP	15.2	hyper_probability	0.028
CRP	28.1	hyper_probability	0.028
CRP	18	hyper_probability	0.003
CRP	1.3	hyper_probability	0.018
CRP	13.3	hyper_probability	0.005
CRP	1.2	hyper_probability	0.021
CRP	0.2	hyper_probability	0.089
CRP	23.3	hyper_probability	0.987
CRP	3.1	hyper_probability	0.012
CRP	11.9	hyper_probability	0.111
CRP	5.3	hyper_probability	0.072
CRP	4	hyper_probability	0.072
CRP	28.5	hyper_probability	0.001
CRP	14.4	hyper_probability	0.001
CRP	10	hyper_probability	0.001
CRP	11.4	hyper_probability	0.001
CRP	6.1	hyper_probability	0.079
CRP	11.3	hyper_probability	0.079
CRP	8.9	hyper_probability	0.653
CRP	8	hyper_probability	0.653
CRP	10.9	hyper_probability	0.975
CRP	3.3	hyper_probability	0.009
CRP	15.9	hyper_probability	0.345
CRP	3.5	hyper_probability	0.345
CRP	32.7	hyper_probability	0.23
CRP	12.9	hyper_probability	0.201
CRP	5.9	hyper_probability	0.201
CRP	12	hyper_probability	0.201
CRP	0.3	hyper_probability	0.791
CRP	6.9	hyper_probability	0.58
CRP	7.1	hyper_probability	0.028
CRP	1.9	hyper_probability	0.075
CRP	3.1	hyper_probability	0.005
CRP	9.7	hyper_probability	0.009
CRP	9.7	hyper_probability	0.009
CRP	2.9	hyper_probability	0.065
CRP	27.6	hyper_probability	0.004
CRP	29.6	hyper_probability	0.004
CRP	28	hyper_probability	0.004
CRP	13.6	hyper_probability	0.004
CRP	31.1	hyper_probability	0.004
CRP	8.5	hyper_probability	0.004
CRP	3.2	hyper_probability	0.004
CRP	4.6	hyper_probability	0.015
CRP	7	hyper_probability	0.002
CRP	10.2	hyper_probability	0.002
CRP	4.2	hyper_probability	0.001
CRP	18.8	hyper_probability	0.204
CRP	0.2	hyper_probability	0.14
CRP	6.1	hyper_probability	0.48
CRP	34.8	hyper_probability	0.036
CRP	7.1	hyper_probability	0.301
CRP	16.1	hyper_probability	0.08
CRP	25.5	hyper_probability	0.379
CRP	17.6	hyper_probability	0.001
CRP	4	hyper_probability	0.003
CRP	29	hyper_probability	0.009
CRP	0.2	hyper_probability	0.753
CRP	16.4	hyper_probability	0.271
CRP	12.9	hyper_probability	0.197
CRP	13.4	hyper_probability	0.197
CRP	10.9	hyper_probability	0.197
CRP	17	hyper_probability	0.197
CRP	11.3	hyper_probability	0.197
CRP	5.8	hyper_probability	0.197
CRP	5	hyper_probability	0.197
CRP	5.2	hyper_probability	0.197
CRP	5.9	hyper_probability	0.197
CRP	9	hyper_probability	0.197
CRP	8.1	hyper_probability	0.197
CRP	11	hyper_probability	0.197
CRP	45.1	hyper_probability	0.865
CRP	0.3	hyper_probability	0.004
CRP	2.3	hyper_probability	0.004
CRP	8.8	hyper_probability	0.073
CRP	13.3	hyper_probability	0.04
CRP	3.2	hyper_probability	0.579
CRP	44.5	hyper_probability	0.004
CRP	45.5	hyper_probability	0.373
CRP	9.7	hyper_probability	0.002
CRP	12.2	hyper_probability	0.002
CRP	5.1	hyper_probability	0.019
CRP	2.2	hyper_probability	0.02
CRP	6.6	hyper_probability	0.132
CRP	4.9	hyper_probability	0.019
CRP	4.5	hyper_probability	0.019
CRP	0.2	hyper_probability	0.003
CRP	0.4	hyper_probability	0.003
CRP	17.8	hyper_probability	0.016
CRP	17.3	hyper_probability	0.018
CRP	5.1	hyper_probability	0.004
CRP	22.3	hyper_probability	0.004
CRP	2	hyper_probability	0.009
CRP	6.3	hyper_probability	0
CRP	9.3	hyper_probability	0.007
CRP	20.1	hyper_probability	0.82
CRP	17.4	hyper_probability	0.82
CRP	2	hyper_probability	0.024
CRP	0.8	hyper_probability	0.001
CRP	0.5	hyper_probability	0.011
CRP	28	hyper_probability	0.004
CRP	5.7	hyper_probability	0.004
CRP	5.7	hyper_probability	0.004
CRP	13.6	hyper_probability	0.447
CRP	29.3	hyper_probability	0.124
[truncated: 17,844 more rows]

## Sheet: Figure2b
RESULT_CODE	VALUE	severity_index	severity
CRP	18.9	APACHE_Score	57
CRP	9	APACHE_Score	57
CRP	15.5	APACHE_Score	57
CRP	10.8	APACHE_Score	57
CRP	8.1	APACHE_Score	57
CRP	0.2	APACHE_Score	28
CRP	18.8	APACHE_Score	69
CRP	3.9	APACHE_Score	12
CRP	8.2	APACHE_Score	16
CRP	3.3	APACHE_Score	35
CRP	1.6	APACHE_Score	86
CRP	3.2	APACHE_Score	99
CRP	20.1	APACHE_Score	29
CRP	23.8	APACHE_Score	29
CRP	6.1	APACHE_Score	25
CRP	15.4	APACHE_Score	37
CRP	17.3	APACHE_Score	37
CRP	29	APACHE_Score	51
CRP	3.4	APACHE_Score	32
CRP	0.5	APACHE_Score	33
CRP	9.2	APACHE_Score	34
CRP	8.4	APACHE_Score	35
CRP	17.6	APACHE_Score	126
CRP	6.1	APACHE_Score	126
CRP	15.7	APACHE_Score	76
CRP	2	APACHE_Score	36
CRP	22	APACHE_Score	46
CRP	3.2	APACHE_Score	47
CRP	2.3	APACHE_Score	47
CRP	1.9	APACHE_Score	47
CRP	4.3	APACHE_Score	47
CRP	0.2	APACHE_Score	53
CRP	10.7	APACHE_Score	56
CRP	10.5	APACHE_Score	42
CRP	25.4	APACHE_Score	50
CRP	14.3	APACHE_Score	51
CRP	24.9	APACHE_Score	50
CRP	21.4	APACHE_Score	50
CRP	5.5	APACHE_Score	45
CRP	9.5	APACHE_Score	34
CRP	7.1	APACHE_Score	75
CRP	3.8	APACHE_Score	49
CRP	17.6	APACHE_Score	37
CRP	40.2	APACHE_Score	37
CRP	22.1	APACHE_Score	60
CRP	11.5	APACHE_Score	60
CRP	24	APACHE_Score	60
CRP	23	APACHE_Score	91
CRP	8.9	APACHE_Score	46
CRP	17.1	APACHE_Score	75
CRP	3.4	APACHE_Score	54
CRP	5.3	APACHE_Score	54
CRP	4.4	APACHE_Score	54
CRP	4	APACHE_Score	54
CRP	4.8	APACHE_Score	54
CRP	4.5	APACHE_Score	54
CRP	0.5	APACHE_Score	63
CRP	0.8	APACHE_Score	94
CRP	4.1	APACHE_Score	19
CRP	36	APACHE_Score	42
CRP	3.1	APACHE_Score	99
CRP	2.2	APACHE_Score	23
CRP	30.3	APACHE_Score	49
CRP	3	APACHE_Score	101
CRP	16.8	APACHE_Score	40
CRP	9.7	APACHE_Score	51
CRP	13.4	APACHE_Score	51
CRP	1.6	APACHE_Score	26
CRP	5.8	APACHE_Score	49
CRP	23	APACHE_Score	54
CRP	2.4	APACHE_Score	104
CRP	8.6	APACHE_Score	72
CRP	13.6	APACHE_Score	72
CRP	5.7	APACHE_Score	72
CRP	27.9	APACHE_Score	72
CRP	18.2	APACHE_Score	31
CRP	20	APACHE_Score	67
CRP	11.6	APACHE_Score	87
CRP	7.7	APACHE_Score	87
CRP	6.1	APACHE_Score	65
CRP	3.3	APACHE_Score	20
CRP	14.2	APACHE_Score	20
CRP	5.7	APACHE_Score	54
CRP	4.9	APACHE_Score	54
CRP	0.2	APACHE_Score	29
CRP	29.2	APACHE_Score	54
CRP	18.9	APACHE_Score	44
CRP	0.6	APACHE_Score	46
CRP	5.5	APACHE_Score	81
CRP	12.2	APACHE_Score	40
CRP	29.9	APACHE_Score	8
CRP	24.1	APACHE_Score	30
CRP	10	APACHE_Score	55
CRP	7.2	APACHE_Score	55
CRP	37	APACHE_Score	48
CRP	30.8	APACHE_Score	48
CRP	35.7	APACHE_Score	48
CRP	28	APACHE_Score	48
CRP	33.5	APACHE_Score	48
CRP	27.8	APACHE_Score	68
CRP	13.3	APACHE_Score	40
CRP	8.2	APACHE_Score	50
CRP	8.3	APACHE_Score	50
CRP	8	APACHE_Score	50
CRP	26.4	APACHE_Score	73
CRP	15.3	APACHE_Score	73
CRP	5.8	APACHE_Score	31
CRP	13.7	APACHE_Score	31
CRP	24.2	APACHE_Score	20
CRP	13.9	APACHE_Score	20
CRP	22	APACHE_Score	70
CRP	25.6	APACHE_Score	50
CRP	3	APACHE_Score	98
CRP	11.7	APACHE_Score	73
CRP	6.5	APACHE_Score	40
CRP	18.9	APACHE_Score	34
CRP	5.2	APACHE_Score	72
CRP	0.6	APACHE_Score	50
CRP	6.5	APACHE_Score	77
CRP	31.5	APACHE_Score	46
CRP	34.6	APACHE_Score	46
CRP	15.4	APACHE_Score	121
CRP	8.4	APACHE_Score	67
CRP	27.6	APACHE_Score	54
CRP	3.6	APACHE_Score	53
CRP	5.5	APACHE_Score	63
CRP	28.8	APACHE_Score	33
CRP	20.9	APACHE_Score	40
CRP	2.7	APACHE_Score	43
CRP	10.6	APACHE_Score	90
CRP	10.8	APACHE_Score	90
CRP	10.5	APACHE_Score	90
CRP	12.6	APACHE_Score	90
CRP	13.6	APACHE_Score	90
CRP	9.8	APACHE_Score	90
CRP	3.1	APACHE_Score	74
CRP	8.5	APACHE_Score	73
CRP	16.8	APACHE_Score	73
CRP	2.3	APACHE_Score	75
CRP	1.8	APACHE_Score	68
CRP	1.6	APACHE_Score	68
CRP	6.2	APACHE_Score	76
CRP	7.4	APACHE_Score	76
CRP	2.2	APACHE_Score	76
CRP	1	APACHE_Score	76
CRP	10.1	APACHE_Score	67
CRP	22.4	APACHE_Score	50
CRP	19.6	APACHE_Score	50
CRP	14.9	APACHE_Score	55
CRP	6.8	APACHE_Score	55
CRP	0.3	APACHE_Score	53
CRP	28.8	APACHE_Score	44
CRP	28.6	APACHE_Score	27
CRP	1.8	APACHE_Score	37
CRP	2.8	APACHE_Score	37
CRP	2.1	APACHE_Score	13
CRP	27.7	APACHE_Score	31
CRP	24.5	APACHE_Score	31
CRP	3.1	APACHE_Score	39
CRP	2.1	APACHE_Score	39
CRP	10.4	APACHE_Score	59
CRP	10.8	APACHE_Score	65
CRP	15	APACHE_Score	111
CRP	14.9	APACHE_Score	111
CRP	16.5	APACHE_Score	111
CRP	23.3	APACHE_Score	31
CRP	2	APACHE_Score	37
CRP	3	APACHE_Score	37
CRP	18.8	APACHE_Score	50
CRP	38.4	APACHE_Score	50
CRP	3.9	APACHE_Score	50
CRP	21	APACHE_Score	50
CRP	29.3	APACHE_Score	50
CRP	36.7	APACHE_Score	50
CRP	2	APACHE_Score	99
CRP	0.6	APACHE_Score	50
CRP	12.2	APACHE_Score	56
CRP	9.5	APACHE_Score	56
CRP	7.4	APACHE_Score	44
CRP	3.7	APACHE_Score	44
CRP	6.1	APACHE_Score	44
CRP	8.6	APACHE_Score	44
CRP	2.8	APACHE_Score	44
CRP	26	APACHE_Score	94
CRP	9.5	APACHE_Score	34
CRP	11.1	APACHE_Score	34
CRP	8.4	APACHE_Score	34
CRP	11.9	APACHE_Score	34
CRP	5.4	APACHE_Score	30
CRP	10.8	APACHE_Score	47
CRP	12.8	APACHE_Score	40
CRP	15.3	APACHE_Score	40
CRP	12.2	APACHE_Score	40
CRP	11.3	APACHE_Score	62
CRP	15	APACHE_Score	40
CRP	13.7	APACHE_Score	40
CRP	1.6	APACHE_Score	63
CRP	10.3	APACHE_Score	14
CRP	18.3	APACHE_Score	14
CRP	4.4	APACHE_Score	15
CRP	21.1	APACHE_Score	49
CRP	6.6	APACHE_Score	49
CRP	19.6	APACHE_Score	49
CRP	17.9	APACHE_Score	49
CRP	3.1	APACHE_Score	62
CRP	29.5	APACHE_Score	58
CRP	24.4	APACHE_Score	58
CRP	1.7	APACHE_Score	54
CRP	1.2	APACHE_Score	41
CRP	7.7	APACHE_Score	53
CRP	8.3	APACHE_Score	39
CRP	14.5	APACHE_Score	39
CRP	19.3	APACHE_Score	39
CRP	4.9	APACHE_Score	39
CRP	4.1	APACHE_Score	39
CRP	1.6	APACHE_Score	30
CRP	25	APACHE_Score	51
CRP	15.9	APACHE_Score	105
CRP	6	APACHE_Score	105
CRP	1.4	APACHE_Score	78
CRP	1.7	APACHE_Score	23
CRP	29	APACHE_Score	52
CRP	8.7	APACHE_Score	46
CRP	31.8	APACHE_Score	53
CRP	0.2	APACHE_Score	81
CRP	3.4	APACHE_Score	78
CRP	27.3	APACHE_Score	79
CRP	27.4	APACHE_Score	79
CRP	2.5	APACHE_Score	51
CRP	6.4	APACHE_Score	17
CRP	2.7	APACHE_Score	22
CRP	4.1	APACHE_Score	22
CRP	32.4	APACHE_Score	47
CRP	0.8	APACHE_Score	44
CRP	9.6	APACHE_Score	25
CRP	14.6	APACHE_Score	77
CRP	14.7	APACHE_Score	81
CRP	26.5	APACHE_Score	76
CRP	0.7	APACHE_Score	53
CRP	2.6	APACHE_Score	71
CRP	1.9	APACHE_Score	71
CRP	7.1	APACHE_Score	42
CRP	4.5	APACHE_Score	42
CRP	24.9	APACHE_Score	37
CRP	16.7	APACHE_Score	37
CRP	29.5	APACHE_Score	37
CRP	41.4	APACHE_Score	37
CRP	1.8	APACHE_Score	50
CRP	5.9	APACHE_Score	50
CRP	4	APACHE_Score	30
CRP	3.3	APACHE_Score	30
CRP	5	APACHE_Score	30
CRP	28.2	APACHE_Score	12
CRP	12.5	APACHE_Score	12
CRP	29.5	APACHE_Score	12
CRP	32.5	APACHE_Score	12
CRP	4.6	APACHE_Score	12
CRP	2.7	APACHE_Score	12
CRP	9.2	APACHE_Score	12
CRP	20.2	APACHE_Score	12
CRP	1.3	APACHE_Score	12
CRP	25.7	APACHE_Score	12
CRP	11.5	APACHE_Score	12
CRP	24.5	APACHE_Score	12
CRP	0.3	APACHE_Score	77
CRP	1.8	APACHE_Score	34
CRP	27.1	APACHE_Score	25
CRP	10.3	APACHE_Score	81
CRP	30	APACHE_Score	72
CRP	5.9	APACHE_Score	78
CRP	1.1	APACHE_Score	35
CRP	27.9	APACHE_Score	34
CRP	28.4	APACHE_Score	34
CRP	3	APACHE_Score	21
CRP	1.1	APACHE_Score	58
CRP	19.9	APACHE_Score	58
CRP	1.8	APACHE_Score	58
CRP	11.8	APACHE_Score	87
CRP	1.9	APACHE_Score	87
CRP	5.8	APACHE_Score	87
CRP	20.2	APACHE_Score	77
CRP	10.2	APACHE_Score	77
CRP	29.7	APACHE_Score	30
CRP	22.9	APACHE_Score	62
CRP	16.6	APACHE_Score	50
CRP	2.2	APACHE_Score	12
CRP	1.6	APACHE_Score	12
CRP	6	APACHE_Score	36
CRP	31.5	APACHE_Score	63
CRP	35.5	APACHE_Score	65
CRP	6.7	APACHE_Score	51
CRP	5.6	APACHE_Score	46
CRP	8.2	APACHE_Score	47
CRP	10.2	APACHE_Score	89
CRP	17.7	APACHE_Score	89
CRP	19.3	APACHE_Score	89
CRP	0.4	APACHE_Score	65
CRP	13.5	APACHE_Score	60
CRP	11.8	APACHE_Score	58
CRP	28.8	APACHE_Score	23
CRP	15.8	APACHE_Score	40
CRP	6.8	APACHE_Score	87
CRP	14.7	APACHE_Score	48
CRP	5.3	APACHE_Score	35
CRP	5.8	APACHE_Score	30
CRP	5.9	APACHE_Score	41
CRP	11.3	APACHE_Score	34
CRP	10.3	APACHE_Score	34
CRP	0.8	APACHE_Score	52
CRP	33.5	APACHE_Score	26
CRP	23.6	APACHE_Score	39
CRP	6.3	APACHE_Score	44
CRP	7.2	APACHE_Score	44
CRP	6	APACHE_Score	38
CRP	3.6	APACHE_Score	34
CRP	6.3	APACHE_Score	34
CRP	4.1	APACHE_Score	34
CRP	5.8	APACHE_Score	34
CRP	4.2	APACHE_Score	34
CRP	9.9	APACHE_Score	34
CRP	4.4	APACHE_Score	34
CRP	13.8	APACHE_Score	34
CRP	5.3	APACHE_Score	34
CRP	15.8	APACHE_Score	49
CRP	0.9	APACHE_Score	21
CRP	10.8	APACHE_Score	21
CRP	9.6	APACHE_Score	21
CRP	0.6	APACHE_Score	21
CRP	1.3	APACHE_Score	21
CRP	1	APACHE_Score	21
CRP	2.5	APACHE_Score	21
CRP	10.4	APACHE_Score	21
CRP	0.2	APACHE_Score	21
CRP	1.1	APACHE_Score	21
CRP	3.6	APACHE_Score	21
CRP	5.3	APACHE_Score	21
CRP	11.2	APACHE_Score	21
CRP	4.5	APACHE_Score	21
CRP	1	APACHE_Score	21
CRP	1.3	APACHE_Score	21
CRP	1.1	APACHE_Score	21
CRP	0.4	APACHE_Score	21
CRP	3.5	APACHE_Score	21
CRP	5.7	APACHE_Score	21
CRP	3.6	APACHE_Score	21
CRP	1.2	APACHE_Score	21
CRP	18.8	APACHE_Score	21
CRP	1.5	APACHE_Score	21
CRP	2.5	APACHE_Score	21
CRP	4.3	APACHE_Score	45
CRP	11.7	APACHE_Score	60
CRP	6.9	APACHE_Score	16
CRP	11.1	APACHE_Score	16
CRP	16.6	APACHE_Score	58
CRP	14.9	APACHE_Score	154
CRP	6.6	APACHE_Score	59
CRP	10.1	APACHE_Score	56
CRP	7.4	APACHE_Score	59
CRP	6.4	APACHE_Score	59
CRP	2.4	APACHE_Score	67
CRP	11.8	APACHE_Score	71
CRP	31.6	APACHE_Score	57
CRP	13.7	APACHE_Score	54
CRP	24.4	APACHE_Score	96
CRP	18	APACHE_Score	96
CRP	16.6	APACHE_Score	40
CRP	26	APACHE_Score	62
CRP	27.8	APACHE_Score	62
CRP	15.5	APACHE_Score	62
CRP	43	APACHE_Score	62
CRP	8.6	APACHE_Score	62
CRP	30.2	APACHE_Score	62
CRP	3.1	APACHE_Score	62
CRP	6.7	APACHE_Score	62
CRP	5.9	APACHE_Score	57
CRP	5.9	APACHE_Score	48
CRP	5.8	APACHE_Score	20
CRP	3	APACHE_Score	68
CRP	13.4	APACHE_Score	64
CRP	23.9	APACHE_Score	47
CRP	8.8	APACHE_Score	31
CRP	19.9	APACHE_Score	31
CRP	5.2	APACHE_Score	34
CRP	24.3	APACHE_Score	111
CRP	25.7	APACHE_Score	111
CRP	4.6	APACHE_Score	54
CRP	3.6	APACHE_Score	47
CRP	4.4	APACHE_Score	36
CRP	4.6	APACHE_Score	32
CRP	6.4	APACHE_Score	33
CRP	1.1	APACHE_Score	28
CRP	0.2	APACHE_Score	28
CRP	0.5	APACHE_Score	75
CRP	18.5	APACHE_Score	46
CRP	1.5	APACHE_Score	35
CRP	7.8	APACHE_Score	55
CRP	27.9	APACHE_Score	18
CRP	22.8	APACHE_Score	43
CRP	12.8	APACHE_Score	43
CRP	3.2	APACHE_Score	69
CRP	2.7	APACHE_Score	69
CRP	0.8	APACHE_Score	69
CRP	1.1	APACHE_Score	69
CRP	15.4	APACHE_Score	32
CRP	12.3	APACHE_Score	32
CRP	10.6	APACHE_Score	32
CRP	12	APACHE_Score	31
CRP	18.1	APACHE_Score	31
CRP	18.1	APACHE_Score	17
CRP	17.7	APACHE_Score	17
CRP	0.9	APACHE_Score	28
CRP	1	APACHE_Score	35
CRP	16.8	APACHE_Score	42
CRP	12.5	APACHE_Score	18
CRP	7.6	APACHE_Score	74
CRP	20.1	APACHE_Score	52
CRP	7.4	APACHE_Score	47
CRP	32.4	APACHE_Score	81
CRP	3.5	APACHE_Score	61
CRP	14.9	APACHE_Score	30
CRP	26.4	APACHE_Score	16
CRP	3.5	APACHE_Score	78
CRP	2.2	APACHE_Score	41
CRP	1.1	APACHE_Score	41
CRP	4	APACHE_Score	44
CRP	0.5	APACHE_Score	27
CRP	8.5	APACHE_Score	79
CRP	16.5	APACHE_Score	79
CRP	7.1	APACHE_Score	45
CRP	12.3	APACHE_Score	55
CRP	12	APACHE_Score	22
CRP	16.5	APACHE_Score	38
CRP	20.7	APACHE_Score	32
CRP	7.8	APACHE_Score	26
CRP	3.7	APACHE_Score	41
CRP	8.6	APACHE_Score	41
CRP	18.2	APACHE_Score	64
CRP	8.2	APACHE_Score	28
CRP	2	APACHE_Score	32
CRP	6.2	APACHE_Score	67
CRP	1.5	APACHE_Score	40
CRP	3.7	APACHE_Score	38
CRP	13.4	APACHE_Score	38
CRP	14.1	APACHE_Score	44
CRP	1.3	APACHE_Score	31
CRP	2.3	APACHE_Score	45
CRP	21.5	APACHE_Score	45
CRP	4.4	APACHE_Score	44
CRP	3.1	APACHE_Score	44
CRP	13.5	APACHE_Score	63
CRP	2.2	APACHE_Score	32
CRP	17.2	APACHE_Score	27
CRP	1.3	APACHE_Score	83
CRP	12.1	APACHE_Score	51
CRP	10.8	APACHE_Score	51
CRP	0.6	APACHE_Score	36
CRP	0.8	APACHE_Score	36
CRP	2.5	APACHE_Score	9
CRP	18.2	APACHE_Score	37
CRP	3.9	APACHE_Score	115
CRP	2.6	APACHE_Score	37
CRP	5.6	APACHE_Score	31
CRP	1.8	APACHE_Score	71
CRP	1.5	APACHE_Score	71
CRP	2.7	APACHE_Score	18
CRP	0.6	APACHE_Score	18
CRP	8.4	APACHE_Score	52
CRP	13.8	APACHE_Score	52
CRP	17.5	APACHE_Score	52
CRP	0.9	APACHE_Score	37
CRP	13.7	APACHE_Score	37
CRP	7.7	APACHE_Score	37
CRP	3.8	APACHE_Score	37
CRP	4.1	APACHE_Score	37
CRP	7.2	APACHE_Score	25
CRP	19.1	APACHE_Score	25
CRP	12.7	APACHE_Score	48
CRP	9.1	APACHE_Score	39
CRP	28.6	APACHE_Score	54
CRP	12.8	APACHE_Score	27
CRP	22.6	APACHE_Score	17
CRP	9	APACHE_Score	25
CRP	8.2	APACHE_Score	46
CRP	0.3	APACHE_Score	29
CRP	3.2	APACHE_Score	48
CRP	3.7	APACHE_Score	48
CRP	27.3	APACHE_Score	33
CRP	19.3	APACHE_Score	48
CRP	9.3	APACHE_Score	48
CRP	15.7	APACHE_Score	48
CRP	14.8	APACHE_Score	48
CRP	1.5	APACHE_Score	104
CRP	0.5	APACHE_Score	104
CRP	0.3	APACHE_Score	104
CRP	1.1	APACHE_Score	104
CRP	0.3	APACHE_Score	104
CRP	2.2	APACHE_Score	104
CRP	0.8	APACHE_Score	104
CRP	4.6	APACHE_Score	21
CRP	11.3	APACHE_Score	72
CRP	20.1	APACHE_Score	54
CRP	22.6	APACHE_Score	54
CRP	16.7	APACHE_Score	54
CRP	20.1	APACHE_Score	54
CRP	0.2	APACHE_Score	54
CRP	16.1	APACHE_Score	54
CRP	0.3	APACHE_Score	54
CRP	1.1	APACHE_Score	54
CRP	1.2	APACHE_Score	43
CRP	8.7	APACHE_Score	59
CRP	22.8	APACHE_Score	59
CRP	7.5	APACHE_Score	25
CRP	29.2	APACHE_Score	87
CRP	39.3	APACHE_Score	84
CRP	2.7	APACHE_Score	56
CRP	7	APACHE_Score	11
CRP	12.9	APACHE_Score	40
CRP	13.2	APACHE_Score	40
CRP	30.6	APACHE_Score	40
CRP	15.7	APACHE_Score	40
CRP	27.1	APACHE_Score	40
CRP	13.1	APACHE_Score	40
CRP	2.4	APACHE_Score	33
CRP	29.1	APACHE_Score	69
CRP	32.9	APACHE_Score	69
CRP	17.8	APACHE_Score	61
CRP	24.4	APACHE_Score	74
CRP	29.1	APACHE_Score	74
CRP	20.5	APACHE_Score	74
CRP	6.6	APACHE_Score	58
CRP	7.8	APACHE_Score	71
CRP	11.1	APACHE_Score	56
CRP	5.1	APACHE_Score	56
CRP	3.2	APACHE_Score	56
CRP	17.2	APACHE_Score	59
CRP	30.8	APACHE_Score	59
CRP	24.2	APACHE_Score	59
CRP	18.1	APACHE_Score	71
CRP	35.9	APACHE_Score	85
CRP	12.3	APACHE_Score	29
CRP	1.8	APACHE_Score	38
CRP	14.7	APACHE_Score	68
CRP	18.1	APACHE_Score	68
CRP	4	APACHE_Score	87
CRP	5.4	APACHE_Score	36
CRP	17.3	APACHE_Score	30
CRP	6.4	APACHE_Score	103
CRP	20.9	APACHE_Score	59
CRP	3.9	APACHE_Score	33
CRP	10	APACHE_Score	62
CRP	4.9	APACHE_Score	62
CRP	5.6	APACHE_Score	62
CRP	1.8	APACHE_Score	62
CRP	1.8	APACHE_Score	51
CRP	25	APACHE_Score	11
CRP	20.2	APACHE_Score	76
CRP	19.7	APACHE_Score	76
CRP	22.9	APACHE_Score	21
CRP	9.1	APACHE_Score	126
CRP	2.1	APACHE_Score	26
CRP	9.6	APACHE_Score	47
CRP	10	APACHE_Score	47
CRP	6.4	APACHE_Score	47
CRP	10.3	APACHE_Score	47
CRP	6.6	APACHE_Score	47
CRP	0.3	APACHE_Score	47
CRP	2.2	APACHE_Score	47
CRP	4.6	APACHE_Score	47
CRP	4.1	APACHE_Score	47
CRP	3	APACHE_Score	47
CRP	3	APACHE_Score	47
CRP	0.3	APACHE_Score	19
CRP	14.9	APACHE_Score	48
CRP	32.4	APACHE_Score	47
CRP	2.8	APACHE_Score	39
CRP	1.5	APACHE_Score	67
CRP	4.9	APACHE_Score	26
CRP	1.4	APACHE_Score	33
CRP	35.2	APACHE_Score	83
CRP	36.6	APACHE_Score	83
CRP	3.9	APACHE_Score	65
CRP	10.9	APACHE_Score	41
CRP	5.2	APACHE_Score	41
CRP	7.6	APACHE_Score	41
CRP	17.8	APACHE_Score	41
CRP	13.3	APACHE_Score	41
CRP	28.7	APACHE_Score	32
CRP	11.7	APACHE_Score	32
CRP	3.7	APACHE_Score	32
CRP	28.2	APACHE_Score	32
CRP	4.6	APACHE_Score	32
CRP	7.2	APACHE_Score	32
CRP	5.2	APACHE_Score	32
CRP	17.4	APACHE_Score	32
CRP	24.2	APACHE_Score	32
CRP	6.6	APACHE_Score	32
CRP	3.7	APACHE_Score	32
CRP	11	APACHE_Score	32
CRP	6.4	APACHE_Score	32
CRP	4.8	APACHE_Score	32
CRP	20	APACHE_Score	17
CRP	0.2	APACHE_Score	49
CRP	29.2	APACHE_Score	57
CRP	0.2	APACHE_Score	36
CRP	6.6	APACHE_Score	90
CRP	0.2	APACHE_Score	4
CRP	5.8	APACHE_Score	110
CRP	5.9	APACHE_Score	110
CRP	21.4	APACHE_Score	62
CRP	4.8	APACHE_Score	20
CRP	29.3	APACHE_Score	41
CRP	33.9	APACHE_Score	41
CRP	24.8	APACHE_Score	41
CRP	25.5	APACHE_Score	56
CRP	12.3	APACHE_Score	88
CRP	20.5	APACHE_Score	67
CRP	25.6	APACHE_Score	38
CRP	9.5	APACHE_Score	39
CRP	3.9	APACHE_Score	36
CRP	17.9	APACHE_Score	19
CRP	12.8	APACHE_Score	19
CRP	14.7	APACHE_Score	19
CRP	10.4	APACHE_Score	19
CRP	18.5	APACHE_Score	19
CRP	0.2	APACHE_Score	41
CRP	16.4	APACHE_Score	64
CRP	9.6	APACHE_Score	64
CRP	0.9	APACHE_Score	72
CRP	10.2	APACHE_Score	9
CRP	12.2	APACHE_Score	9
CRP	14.5	APACHE_Score	37
CRP	7.6	APACHE_Score	37
CRP	9.3	APACHE_Score	51
CRP	2.1	APACHE_Score	15
CRP	1.7	APACHE_Score	15
CRP	7.1	APACHE_Score	33
CRP	6.2	APACHE_Score	24
CRP	10.6	APACHE_Score	41
CRP	5.3	APACHE_Score	41
CRP	5.4	APACHE_Score	41
CRP	7.2	APACHE_Score	41
CRP	4.9	APACHE_Score	41
CRP	5.5	APACHE_Score	41
CRP	5.4	APACHE_Score	41
CRP	4.8	APACHE_Score	41
CRP	4.4	APACHE_Score	41
CRP	4.8	APACHE_Score	41
CRP	6.5	APACHE_Score	41
CRP	6.5	APACHE_Score	41
CRP	7.5	APACHE_Score	41
CRP	9	APACHE_Score	41
CRP	6.3	APACHE_Score	41
CRP	11.2	APACHE_Score	43
CRP	23.1	APACHE_Score	58
CRP	22.9	APACHE_Score	74
CRP	2.5	APACHE_Score	29
CRP	1.7	APACHE_Score	48
CRP	3.8	APACHE_Score	27
CRP	38.2	APACHE_Score	67
CRP	5.8	APACHE_Score	63
CRP	1.6	APACHE_Score	75
CRP	0.9	APACHE_Score	45
CRP	45.6	APACHE_Score	46
CRP	34.7	APACHE_Score	46
CRP	33.6	APACHE_Score	46
CRP	39	APACHE_Score	46
CRP	22.8	APACHE_Score	29
CRP	26.4	APACHE_Score	92
CRP	7.7	APACHE_Score	73
CRP	1	APACHE_Score	27
CRP	12.2	APACHE_Score	30
CRP	17.9	APACHE_Score	65
CRP	7.6	APACHE_Score	51
CRP	8.7	APACHE_Score	51
CRP	10	APACHE_Score	30
CRP	5.9	APACHE_Score	33
CRP	2.2	APACHE_Score	31
CRP	1.2	APACHE_Score	68
CRP	26.4	APACHE_Score	68
CRP	13.8	APACHE_Score	68
CRP	31.5	APACHE_Score	68
CRP	0.8	APACHE_Score	68
CRP	6.7	APACHE_Score	45
CRP	28.4	APACHE_Score	44
CRP	30.1	APACHE_Score	44
CRP	1.5	APACHE_Score	38
CRP	7.4	APACHE_Score	10
CRP	0.3	APACHE_Score	37
CRP	1.8	APACHE_Score	37
CRP	0.3	APACHE_Score	37
CRP	3	APACHE_Score	32
CRP	0.2	APACHE_Score	18
CRP	5.7	APACHE_Score	77
CRP	50.4	APACHE_Score	78
CRP	7.8	APACHE_Score	35
CRP	35.7	APACHE_Score	129
CRP	2.7	APACHE_Score	110
CRP	14.8	APACHE_Score	36
CRP	9.1	APACHE_Score	29
CRP	24.4	APACHE_Score	29
CRP	2.1	APACHE_Score	29
CRP	14	APACHE_Score	29
CRP	11.7	APACHE_Score	29
CRP	15.7	APACHE_Score	29
CRP	5.2	APACHE_Score	29
CRP	11.4	APACHE_Score	29
CRP	23.8	APACHE_Score	29
CRP	0.8	APACHE_Score	33
CRP	4.5	APACHE_Score	38
CRP	3.4	APACHE_Score	38
CRP	24.4	APACHE_Score	51
CRP	30.2	APACHE_Score	51
CRP	2.4	APACHE_Score	36
CRP	1	APACHE_Score	36
CRP	2.4	APACHE_Score	36
CRP	1.2	APACHE_Score	36
CRP	3.5	APACHE_Score	48
CRP	1.6	APACHE_Score	72
CRP	6.7	APACHE_Score	44
CRP	30.4	APACHE_Score	70
CRP	10.2	APACHE_Score	70
CRP	29.6	APACHE_Score	70
CRP	33.2	APACHE_Score	70
CRP	10.6	APACHE_Score	70
CRP	6.7	APACHE_Score	70
CRP	1.4	APACHE_Score	50
CRP	1.5	APACHE_Score	50
CRP	5.6	APACHE_Score	17
CRP	14.1	APACHE_Score	105
CRP	24.3	APACHE_Score	105
CRP	17	APACHE_Score	105
CRP	17.3	APACHE_Score	105
CRP	17.8	APACHE_Score	105
CRP	26.8	APACHE_Score	59
CRP	22	APACHE_Score	59
CRP	18.9	APACHE_Score	59
CRP	27.4	APACHE_Score	59
CRP	17.2	APACHE_Score	59
CRP	23.3	APACHE_Score	59
CRP	23.3	APACHE_Score	59
CRP	39	APACHE_Score	90
CRP	22.4	APACHE_Score	26
CRP	12.2	APACHE_Score	43
CRP	10.4	APACHE_Score	56
CRP	2.2	APACHE_Score	24
CRP	2.8	APACHE_Score	24
CRP	20.6	APACHE_Score	72
CRP	34.2	APACHE_Score	72
CRP	27.9	APACHE_Score	72
CRP	27.8	APACHE_Score	72
CRP	29	APACHE_Score	72
CRP	25.6	APACHE_Score	72
CRP	33	APACHE_Score	72
CRP	24.8	APACHE_Score	72
CRP	28.3	APACHE_Score	72
CRP	27.8	APACHE_Score	72
CRP	13.9	APACHE_Score	72
CRP	29.7	APACHE_Score	72
CRP	28.6	APACHE_Score	72
CRP	29.8	APACHE_Score	72
CRP	31.8	APACHE_Score	72
CRP	29.1	APACHE_Score	72
CRP	20.8	APACHE_Score	72
CRP	10.9	APACHE_Score	72
CRP	28.2	APACHE_Score	72
CRP	33	APACHE_Score	72
CRP	24.9	APACHE_Score	72
CRP	31.5	APACHE_Score	72
CRP	26.1	APACHE_Score	72
CRP	0.2	APACHE_Score	22
CRP	0.2	APACHE_Score	22
CRP	0.3	APACHE_Score	22
CRP	31.4	APACHE_Score	64
CRP	8.9	APACHE_Score	54
CRP	6.9	APACHE_Score	54
CRP	2.8	APACHE_Score	33
CRP	0.2	APACHE_Score	38
CRP	1.7	APACHE_Score	44
CRP	21	APACHE_Score	30
CRP	18.4	APACHE_Score	25
CRP	6.3	APACHE_Score	61
CRP	4.1	APACHE_Score	40
CRP	0.2	APACHE_Score	38
CRP	4.3	APACHE_Score	51
CRP	4.4	APACHE_Score	51
CRP	4.4	APACHE_Score	51
CRP	11.9	APACHE_Score	51
CRP	7.4	APACHE_Score	51
CRP	4.4	APACHE_Score	51
CRP	9	APACHE_Score	51
CRP	3.6	APACHE_Score	51
CRP	18.6	APACHE_Score	37
CRP	6.4	APACHE_Score	39
CRP	3.9	APACHE_Score	54
CRP	2	APACHE_Score	47
CRP	30	APACHE_Score	47
CRP	2.4	APACHE_Score	40
CRP	2.1	APACHE_Score	40
CRP	19.7	APACHE_Score	48
CRP	25.6	APACHE_Score	48
CRP	3.6	APACHE_Score	43
CRP	14.5	APACHE_Score	43
CRP	4.7	APACHE_Score	29
CRP	4.5	APACHE_Score	29
CRP	30	APACHE_Score	55
CRP	15.5	APACHE_Score	34
CRP	3.9	APACHE_Score	65
CRP	4.5	APACHE_Score	36
CRP	8.2	APACHE_Score	136
CRP	9.1	APACHE_Score	60
CRP	11.3	APACHE_Score	60
CRP	7.9	APACHE_Score	60
CRP	10.6	APACHE_Score	60
CRP	10.2	APACHE_Score	60
CRP	12.6	APACHE_Score	60
CRP	10.5	APACHE_Score	60
CRP	12.4	APACHE_Score	60
CRP	24	APACHE_Score	81
CRP	17.6	APACHE_Score	34
CRP	7.7	APACHE_Score	27
CRP	8	APACHE_Score	41
CRP	11.3	APACHE_Score	33
CRP	12.3	APACHE_Score	33
CRP	12.4	APACHE_Score	33
CRP	10.1	APACHE_Score	87
CRP	16.6	APACHE_Score	35
CRP	14.5	APACHE_Score	35
CRP	6.7	APACHE_Score	35
CRP	8.9	APACHE_Score	35
CRP	8.8	APACHE_Score	35
CRP	2.1	APACHE_Score	35
CRP	5	APACHE_Score	35
CRP	4.7	APACHE_Score	35
CRP	3.1	APACHE_Score	35
CRP	16.9	APACHE_Score	35
CRP	8.4	APACHE_Score	35
CRP	15.7	APACHE_Score	35
CRP	2	APACHE_Score	35
CRP	16.5	APACHE_Score	35
CRP	8.5	APACHE_Score	35
CRP	23.4	APACHE_Score	35
CRP	5.9	APACHE_Score	35
CRP	10	APACHE_Score	35
CRP	19	APACHE_Score	35
CRP	4.5	APACHE_Score	35
CRP	21	APACHE_Score	35
CRP	0.6	APACHE_Score	26
CRP	1.9	APACHE_Score	96
CRP	11.4	APACHE_Score	58
CRP	13.3	APACHE_Score	58
CRP	22	APACHE_Score	24
CRP	2.6	APACHE_Score	24
CRP	1.7	APACHE_Score	24
CRP	18.7	APACHE_Score	24
CRP	21.4	APACHE_Score	24
CRP	9.7	APACHE_Score	24
CRP	18.4	APACHE_Score	24
CRP	8.9	APACHE_Score	24
CRP	11.5	APACHE_Score	24
CRP	0.9	APACHE_Score	24
CRP	0.5	APACHE_Score	24
CRP	0.6	APACHE_Score	17
CRP	4.1	APACHE_Score	23
CRP	1.3	APACHE_Score	26
CRP	19.8	APACHE_Score	27
CRP	13.8	APACHE_Score	114
CRP	12.5	APACHE_Score	85
CRP	7.9	APACHE_Score	52
CRP	29.8	APACHE_Score	13
CRP	14.9	APACHE_Score	13
CRP	5.2	APACHE_Score	59
CRP	17	APACHE_Score	59
CRP	4.6	APACHE_Score	59
CRP	10.9	APACHE_Score	59
CRP	9.9	APACHE_Score	59
CRP	7.5	APACHE_Score	38
CRP	2.5	APACHE_Score	73
CRP	5	APACHE_Score	85
CRP	6.8	APACHE_Score	48
CRP	3.6	APACHE_Score	69
CRP	20.7	APACHE_Score	69
CRP	23	APACHE_Score	32
CRP	17.3	APACHE_Score	41
CRP	6.2	APACHE_Score	44
CRP	6.5	APACHE_Score	90
CRP	4.7	APACHE_Score	90
CRP	31.5	APACHE_Score	53
CRP	32.5	APACHE_Score	53
CRP	4.5	APACHE_Score	86
CRP	5.6	APACHE_Score	86
CRP	3.3	APACHE_Score	15
CRP	0.8	APACHE_Score	32
CRP	2.8	APACHE_Score	29
CRP	20	APACHE_Score	75
CRP	20	APACHE_Score	75
CRP	44	APACHE_Score	45
CRP	28.7	APACHE_Score	45
CRP	41	APACHE_Score	45
CRP	31.8	APACHE_Score	45
CRP	38.9	APACHE_Score	45
CRP	7.6	APACHE_Score	76
CRP	4.7	APACHE_Score	59
CRP	10.2	APACHE_Score	48
CRP	14.5	APACHE_Score	50
CRP	12	APACHE_Score	61
CRP	19.8	APACHE_Score	61
CRP	36.2	APACHE_Score	61
CRP	21.8	APACHE_Score	70
CRP	5.5	APACHE_Score	32
CRP	1.4	APACHE_Score	97
CRP	6.8	APACHE_Score	97
CRP	0.5	APACHE_Score	29
CRP	16.9	APACHE_Score	32
CRP	17.1	APACHE_Score	36
CRP	26.4	APACHE_Score	38
CRP	4.6	APACHE_Score	38
CRP	5.2	APACHE_Score	33
CRP	15.8	APACHE_Score	28
CRP	19.2	APACHE_Score	22
CRP	1.2	APACHE_Score	15
CRP	8.7	APACHE_Score	22
CRP	3.8	APACHE_Score	26
CRP	11	APACHE_Score	68
CRP	23.1	APACHE_Score	100
CRP	6	APACHE_Score	43
CRP	2	APACHE_Score	54
CRP	29.1	APACHE_Score	37
CRP	15.4	APACHE_Score	91
CRP	38.3	APACHE_Score	91
CRP	34.9	APACHE_Score	91
CRP	25.2	APACHE_Score	91
CRP	17.4	APACHE_Score	91
CRP	24.5	APACHE_Score	91
CRP	21.7	APACHE_Score	91
CRP	27.9	APACHE_Score	91
CRP	12.7	APACHE_Score	91
CRP	27.8	APACHE_Score	91
CRP	26.5	APACHE_Score	91
CRP	43	APACHE_Score	91
CRP	7.8	APACHE_Score	76
CRP	0.2	APACHE_Score	76
CRP	19.9	APACHE_Score	52
CRP	20.4	APACHE_Score	52
CRP	14.2	APACHE_Score	52
CRP	11.6	APACHE_Score	49
CRP	13.4	APACHE_Score	116
CRP	0.6	APACHE_Score	29
CRP	6.3	APACHE_Score	95
CRP	12.8	APACHE_Score	101
CRP	0.9	APACHE_Score	77
CRP	1.5	APACHE_Score	47
CRP	22	APACHE_Score	46
CRP	25.8	APACHE_Score	72
CRP	16.9	APACHE_Score	72
CRP	37	APACHE_Score	72
CRP	8	APACHE_Score	72
CRP	13.6	APACHE_Score	75
CRP	21.5	APACHE_Score	75
CRP	6	APACHE_Score	54
CRP	28.2	APACHE_Score	64
CRP	12.3	APACHE_Score	29
CRP	0.9	APACHE_Score	46
CRP	0.7	APACHE_Score	46
CRP	3.5	APACHE_Score	46
CRP	20	APACHE_Score	46
CRP	35	APACHE_Score	53
CRP	2.4	APACHE_Score	75
CRP	5.7	APACHE_Score	64
CRP	15.8	APACHE_Score	64
CRP	11.1	APACHE_Score	64
CRP	3.1	APACHE_Score	64
CRP	1.7	APACHE_Score	64
CRP	3.1	APACHE_Score	64
CRP	18.5	APACHE_Score	64
CRP	26.1	APACHE_Score	43
CRP	2.8	APACHE_Score	31
CRP	25.5	APACHE_Score	51
CRP	3.4	APACHE_Score	52
CRP	13.7	APACHE_Score	58
CRP	8.2	APACHE_Score	39
CRP	25.8	APACHE_Score	64
CRP	13.2	APACHE_Score	64
CRP	13.5	APACHE_Score	50
CRP	20	APACHE_Score	50
CRP	14.2	APACHE_Score	50
CRP	7	APACHE_Score	50
CRP	17.6	APACHE_Score	50
CRP	28.3	APACHE_Score	87
CRP	13.2	APACHE_Score	31
CRP	16.6	APACHE_Score	31
CRP	38	APACHE_Score	31
CRP	16.4	APACHE_Score	31
CRP	19.6	APACHE_Score	31
CRP	2.6	APACHE_Score	39
CRP	1	APACHE_Score	43
CRP	2.4	APACHE_Score	8
CRP	6.8	APACHE_Score	44
CRP	24.5	APACHE_Score	75
CRP	4.6	APACHE_Score	55
CRP	3.4	APACHE_Score	55
CRP	0.8	APACHE_Score	69
CRP	22.2	APACHE_Score	37
CRP	8.2	APACHE_Score	44
CRP	1.9	APACHE_Score	23
CRP	5.7	APACHE_Score	15
CRP	4	APACHE_Score	60
CRP	2.8	APACHE_Score	23
CRP	2.2	APACHE_Score	60
CRP	8.2	APACHE_Score	55
CRP	5.2	APACHE_Score	82
CRP	43.5	APACHE_Score	114
CRP	3.8	APACHE_Score	30
CRP	2.4	APACHE_Score	15
CRP	6.8	APACHE_Score	46
CRP	20.5	APACHE_Score	101
CRP	5.4	APACHE_Score	54
CRP	7.6	APACHE_Score	54
CRP	0.9	APACHE_Score	54
CRP	16.5	APACHE_Score	9
CRP	3.5	APACHE_Score	42
CRP	1.6	APACHE_Score	22
CRP	29.2	APACHE_Score	33
CRP	9.5	APACHE_Score	124
CRP	11.9	APACHE_Score	44
CRP	12.2	APACHE_Score	44
CRP	20.4	APACHE_Score	43
CRP	5.6	APACHE_Score	68
CRP	17.8	APACHE_Score	31
CRP	4.6	APACHE_Score	74
CRP	29.8	APACHE_Score	74
CRP	35	APACHE_Score	74
CRP	18.3	APACHE_Score	12
CRP	10.4	APACHE_Score	86
CRP	0.3	APACHE_Score	57
CRP	5.4	APACHE_Score	32
CRP	6.4	APACHE_Score	53
CRP	9.1	APACHE_Score	22
CRP	16.3	APACHE_Score	28
CRP	18.8	APACHE_Score	50
CRP	7.6	APACHE_Score	52
CRP	24.7	APACHE_Score	52
CRP	12.1	APACHE_Score	52
CRP	5.3	APACHE_Score	52
CRP	10.6	APACHE_Score	52
CRP	13.1	APACHE_Score	52
CRP	8.6	APACHE_Score	52
CRP	16	APACHE_Score	52
CRP	10.1	APACHE_Score	52
CRP	4.9	APACHE_Score	52
CRP	11.3	APACHE_Score	52
CRP	12.2	APACHE_Score	52
CRP	8.7	APACHE_Score	52
CRP	5.5	APACHE_Score	52
CRP	7.7	APACHE_Score	52
CRP	14.5	APACHE_Score	52
CRP	10.4	APACHE_Score	52
CRP	21	APACHE_Score	52
CRP	10.3	APACHE_Score	52
CRP	6.2	APACHE_Score	52
CRP	21.4	APACHE_Score	52
CRP	5.4	APACHE_Score	52
CRP	6.6	APACHE_Score	52
CRP	9.5	APACHE_Score	52
CRP	13.9	APACHE_Score	52
CRP	3.3	APACHE_Score	52
CRP	3.7	APACHE_Score	52
CRP	10.9	APACHE_Score	52
CRP	6.4	APACHE_Score	52
CRP	27	APACHE_Score	52
CRP	15.7	APACHE_Score	65
CRP	13.9	APACHE_Score	37
CRP	9.1	APACHE_Score	51
CRP	9.5	APACHE_Score	51
CRP	32.8	APACHE_Score	42
CRP	14.3	APACHE_Score	127
CRP	1.9	APACHE_Score	70
CRP	1.4	APACHE_Score	70
CRP	2.6	APACHE_Score	70
CRP	6.2	APACHE_Score	70
CRP	7	APACHE_Score	70
CRP	1.4	APACHE_Score	70
CRP	2	APACHE_Score	70
CRP	3.1	APACHE_Score	70
CRP	3.4	APACHE_Score	70
CRP	3.3	APACHE_Score	70
CRP	1.5	APACHE_Score	70
CRP	0.7	APACHE_Score	70
CRP	7.2	APACHE_Score	22
CRP	1.7	APACHE_Score	138
CRP	5.7	APACHE_Score	67
CRP	16.5	APACHE_Score	62
CRP	26.8	APACHE_Score	52
CRP	0.2	APACHE_Score	40
CRP	28.7	APACHE_Score	88
CRP	31.6	APACHE_Score	88
CRP	30.1	APACHE_Score	14
CRP	2.5	APACHE_Score	42
CRP	2.5	APACHE_Score	25
CRP	4.4	APACHE_Score	81
CRP	12.6	APACHE_Score	63
CRP	8	APACHE_Score	63
CRP	10.2	APACHE_Score	63
CRP	0.9	APACHE_Score	45
CRP	1.9	APACHE_Score	14
CRP	2.2	APACHE_Score	26
CRP	22.5	APACHE_Score	37
CRP	9.8	APACHE_Score	114
CRP	29.5	APACHE_Score	57
CRP	16.9	APACHE_Score	48
CRP	4.3	APACHE_Score	56
CRP	0.8	APACHE_Score	20
CRP	16.6	APACHE_Score	57
CRP	12.4	APACHE_Score	57
CRP	6.7	APACHE_Score	14
CRP	5.5	APACHE_Score	45
CRP	19.3	APACHE_Score	48
CRP	14.3	APACHE_Score	94
CRP	15.4	APACHE_Score	94
CRP	28.5	APACHE_Score	94
CRP	10.8	APACHE_Score	94
CRP	9.6	APACHE_Score	94
CRP	1.7	APACHE_Score	45
CRP	0.4	APACHE_Score	26
CRP	0.3	APACHE_Score	26
CRP	16.4	APACHE_Score	27
CRP	3.5	APACHE_Score	80
CRP	6.3	APACHE_Score	50
CRP	11.8	APACHE_Score	64
CRP	22.2	APACHE_Score	43
CRP	4.6	APACHE_Score	43
CRP	15.5	APACHE_Score	43
CRP	22.6	APACHE_Score	33
CRP	16.6	APACHE_Score	52
CRP	9.3	APACHE_Score	125
CRP	2	APACHE_Score	47
CRP	5	APACHE_Score	45
CRP	21.9	APACHE_Score	49
CRP	0.2	APACHE_Score	51
CRP	1.8	APACHE_Score	51
CRP	7.3	APACHE_Score	31
CRP	23.4	APACHE_Score	87
CRP	1.1	APACHE_Score	83
CRP	18.6	APACHE_Score	69
CRP	8.6	APACHE_Score	51
CRP	15.3	APACHE_Score	60
CRP	11.7	APACHE_Score	60
CRP	2.7	APACHE_Score	43
CRP	21.9	APACHE_Score	27
CRP	6.5	APACHE_Score	35
CRP	28.1	APACHE_Score	72
CRP	2.3	APACHE_Score	72
CRP	29.9	APACHE_Score	72
CRP	0.2	APACHE_Score	17
CRP	4.4	APACHE_Score	98
CRP	48.9	APACHE_Score	17
CRP	0.5	APACHE_Score	90
CRP	14	APACHE_Score	45
CRP	11	APACHE_Score	78
CRP	2.7	APACHE_Score	31
CRP	4	APACHE_Score	65
CRP	15.8	APACHE_Score	42
CRP	34.2	APACHE_Score	46
CRP	20.5	APACHE_Score	46
CRP	9.8	APACHE_Score	46
CRP	5.7	APACHE_Score	46
CRP	28.4	APACHE_Score	46
CRP	3.6	APACHE_Score	46
CRP	30.8	APACHE_Score	46
CRP	31	APACHE_Score	46
CRP	2.4	APACHE_Score	46
CRP	19.1	APACHE_Score	35
CRP	4.5	APACHE_Score	99
CRP	13.4	APACHE_Score	18
CRP	4.5	APACHE_Score	17
CRP	22.5	APACHE_Score	37
CRP	0.9	APACHE_Score	19
CRP	7.8	APACHE_Score	44
CRP	12.5	APACHE_Score	46
CRP	11.5	APACHE_Score	97
CRP	19.9	APACHE_Score	6
CRP	8.7	APACHE_Score	66
CRP	0.4	APACHE_Score	39
CRP	10.6	APACHE_Score	48
CRP	13.5	APACHE_Score	83
CRP	24.2	APACHE_Score	28
CRP	6.6	APACHE_Score	36
CRP	10.7	APACHE_Score	39
CRP	1.7	APACHE_Score	50
CRP	14.5	APACHE_Score	50
CRP	5	APACHE_Score	50
CRP	4.4	APACHE_Score	60
CRP	3.9	APACHE_Score	50
CRP	19.4	APACHE_Score	63
CRP	2.1	APACHE_Score	52
CRP	1.7	APACHE_Score	52
CRP	11.1	APACHE_Score	29
CRP	19.9	APACHE_Score	29
CRP	11.1	APACHE_Score	41
CRP	4	APACHE_Score	59
CRP	10.9	APACHE_Score	38
CRP	10.6	APACHE_Score	91
CRP	2.6	APACHE_Score	29
CRP	25.7	APACHE_Score	69
CRP	1.3	APACHE_Score	27
CRP	14	APACHE_Score	27
CRP	24.3	APACHE_Score	70
CRP	20.8	APACHE_Score	38
CRP	23.1	APACHE_Score	49
CRP	6.6	APACHE_Score	30
CRP	5.2	APACHE_Score	48
CRP	1.7	APACHE_Score	29
CRP	3.4	APACHE_Score	33
CRP	7.1	APACHE_Score	40
CRP	13.8	APACHE_Score	104
CRP	38.6	APACHE_Score	104
CRP	38.3	APACHE_Score	104
CRP	37.9	APACHE_Score	104
CRP	29	APACHE_Score	104
CRP	34.1	APACHE_Score	104
CRP	38.7	APACHE_Score	104
CRP	20.4	APACHE_Score	104
CRP	11	APACHE_Score	99
CRP	1.9	APACHE_Score	19
CRP	1.9	APACHE_Score	42
CRP	35.9	APACHE_Score	105
CRP	16.4	APACHE_Score	62
CRP	6.7	APACHE_Score	62
CRP	0.3	APACHE_Score	38
CRP	5.1	APACHE_Score	26
CRP	0.4	APACHE_Score	63
CRP	0.4	APACHE_Score	63
CRP	5.6	APACHE_Score	69
CRP	32.9	APACHE_Score	37
CRP	11	APACHE_Score	48
CRP	31.9	APACHE_Score	51
CRP	14.3	APACHE_Score	57
CRP	3.8	APACHE_Score	43
CRP	2.3	APACHE_Score	43
CRP	6	APACHE_Score	43
CRP	2.3	APACHE_Score	43
CRP	3	APACHE_Score	43
CRP	4.4	APACHE_Score	43
CRP	2.5	APACHE_Score	49
CRP	29.5	APACHE_Score	49
CRP	19	APACHE_Score	28
CRP	5.2	APACHE_Score	43
CRP	26.1	APACHE_Score	61
CRP	16.6	APACHE_Score	64
CRP	24.4	APACHE_Score	39
CRP	3.8	APACHE_Score	46
CRP	1.8	APACHE_Score	13
CRP	14.1	APACHE_Score	20
CRP	17.5	APACHE_Score	20
CRP	32.1	APACHE_Score	70
CRP	8.3	APACHE_Score	40
CRP	0.2	APACHE_Score	54
CRP	0.2	APACHE_Score	42
CRP	3.4	APACHE_Score	39
CRP	10.6	APACHE_Score	39
CRP	2.2	APACHE_Score	82
CRP	15.2	APACHE_Score	82
CRP	22.4	APACHE_Score	82
CRP	12.2	APACHE_Score	40
CRP	23.3	APACHE_Score	40
CRP	8.3	APACHE_Score	56
CRP	21.8	APACHE_Score	84
CRP	15.1	APACHE_Score	84
CRP	21.4	APACHE_Score	84
CRP	30.2	APACHE_Score	46
CRP	12.7	APACHE_Score	46
CRP	1.6	APACHE_Score	29
CRP	13.3	APACHE_Score	79
CRP	0.5	APACHE_Score	37
CRP	30.9	APACHE_Score	108
CRP	7.6	APACHE_Score	13
CRP	23.1	APACHE_Score	61
CRP	24.2	APACHE_Score	51
CRP	1.2	APACHE_Score	35
CRP	8	APACHE_Score	53
CRP	15.8	APACHE_Score	24
CRP	6.6	APACHE_Score	24
CRP	1	APACHE_Score	50
CRP	3.1	APACHE_Score	40
CRP	18	APACHE_Score	52
CRP	10.9	APACHE_Score	52
CRP	3	APACHE_Score	82
CRP	5.6	APACHE_Score	35
CRP	8.3	APACHE_Score	60
CRP	2.9	APACHE_Score	60
CRP	2.3	APACHE_Score	60
CRP	2.9	APACHE_Score	66
CRP	11.7	APACHE_Score	71
CRP	4.4	APACHE_Score	45
CRP	1	APACHE_Score	35
CRP	9.5	APACHE_Score	43
CRP	4	APACHE_Score	25
CRP	11.3	APACHE_Score	117
CRP	6.6	APACHE_Score	117
CRP	5.8	APACHE_Score	82
CRP	8.5	APACHE_Score	82
CRP	30.1	APACHE_Score	72
CRP	7.3	APACHE_Score	72
CRP	17.7	APACHE_Score	72
CRP	13.8	APACHE_Score	106
CRP	37.8	APACHE_Score	98
CRP	5.9	APACHE_Score	98
CRP	50.2	APACHE_Score	102
CRP	1.7	APACHE_Score	38
CRP	15.8	APACHE_Score	88
CRP	29.4	APACHE_Score	46
CRP	0.2	APACHE_Score	38
CRP	12	APACHE_Score	39
CRP	5.5	APACHE_Score	39
CRP	1.3	APACHE_Score	39
CRP	4	APACHE_Score	39
CRP	17	APACHE_Score	54
CRP	1.7	APACHE_Score	55
CRP	8.7	APACHE_Score	30
CRP	1.7	APACHE_Score	30
CRP	1.6	APACHE_Score	30
CRP	4.8	APACHE_Score	30
CRP	5.7	APACHE_Score	30
CRP	28.3	APACHE_Score	39
CRP	1.1	APACHE_Score	47
CRP	0.3	APACHE_Score	47
CRP	6.3	APACHE_Score	47
CRP	8.7	APACHE_Score	47
CRP	1.9	APACHE_Score	47
CRP	0.6	APACHE_Score	47
CRP	3.1	APACHE_Score	47
CRP	0.2	APACHE_Score	47
CRP	14.3	APACHE_Score	47
CRP	0.2	APACHE_Score	47
CRP	3.4	APACHE_Score	50
CRP	6.4	APACHE_Score	50
CRP	6	APACHE_Score	50
CRP	10.2	APACHE_Score	56
CRP	11.9	APACHE_Score	56
CRP	0.9	APACHE_Score	100
CRP	0.9	APACHE_Score	100
CRP	21.1	APACHE_Score	46
CRP	6.3	APACHE_Score	46
CRP	13.9	APACHE_Score	11
CRP	35.6	APACHE_Score	87
CRP	18.9	APACHE_Score	90
CRP	13.4	APACHE_Score	90
CRP	9.4	APACHE_Score	56
CRP	29.2	APACHE_Score	52
CRP	8.6	APACHE_Score	26
CRP	1.5	APACHE_Score	38
CRP	10	APACHE_Score	48
CRP	21.3	APACHE_Score	48
CRP	10.2	APACHE_Score	48
CRP	28	APACHE_Score	48
CRP	29.8	APACHE_Score	48
CRP	12.3	APACHE_Score	48
CRP	18.7	APACHE_Score	48
CRP	2.5	APACHE_Score	48
CRP	9.8	APACHE_Score	48
CRP	10.1	APACHE_Score	48
CRP	27.4	APACHE_Score	39
CRP	12	APACHE_Score	39
CRP	5.5	APACHE_Score	39
CRP	4.6	APACHE_Score	42
CRP	28.6	APACHE_Score	47
CRP	21.1	APACHE_Score	43
CRP	28.2	APACHE_Score	36
CRP	28.3	APACHE_Score	36
CRP	10	APACHE_Score	19
CRP	14.8	APACHE_Score	19
CRP	2.8	APACHE_Score	19
CRP	11.4	APACHE_Score	57
CRP	1.8	APACHE_Score	105
CRP	9.5	APACHE_Score	101
CRP	4.5	APACHE_Score	48
CRP	0.2	APACHE_Score	48
CRP	6.3	APACHE_Score	40
CRP	2.2	APACHE_Score	33
CRP	2.6	APACHE_Score	33
CRP	28.2	APACHE_Score	20
CRP	7.2	APACHE_Score	65
CRP	5.3	APACHE_Score	66
CRP	29.1	APACHE_Score	86
CRP	28.5	APACHE_Score	86
CRP	14.1	APACHE_Score	25
CRP	10.6	APACHE_Score	68
CRP	17.6	APACHE_Score	31
CRP	15.8	APACHE_Score	61
CRP	0.2	APACHE_Score	145
CRP	8.6	APACHE_Score	145
CRP	23.4	APACHE_Score	77
CRP	17	APACHE_Score	143
CRP	0.9	APACHE_Score	45
CRP	2.7	APACHE_Score	37
CRP	15.5	APACHE_Score	32
CRP	13.3	APACHE_Score	32
CRP	0.3	APACHE_Score	32
CRP	18.6	APACHE_Score	32
CRP	9.9	APACHE_Score	47
CRP	28.6	APACHE_Score	60
CRP	14.3	APACHE_Score	35
CRP	21.9	APACHE_Score	35
CRP	0.2	APACHE_Score	33
CRP	1	APACHE_Score	31
CRP	5.4	APACHE_Score	81
CRP	26.7	APACHE_Score	81
CRP	34.2	APACHE_Score	81
CRP	4.5	APACHE_Score	81
CRP	2.7	APACHE_Score	81
CRP	0.2	APACHE_Score	18
CRP	25.1	APACHE_Score	100
CRP	8.7	APACHE_Score	66
CRP	19.4	APACHE_Score	39
CRP	20.7	APACHE_Score	39
CRP	19.8	APACHE_Score	99
CRP	19.3	APACHE_Score	99
CRP	11.9	APACHE_Score	99
CRP	9.6	APACHE_Score	99
CRP	8.4	APACHE_Score	99
CRP	11.4	APACHE_Score	99
CRP	8.1	APACHE_Score	66
CRP	12.6	APACHE_Score	25
CRP	6.9	APACHE_Score	36
CRP	6	APACHE_Score	49
CRP	7.3	APACHE_Score	55
CRP	1.8	APACHE_Score	79
CRP	0.9	APACHE_Score	79
CRP	2.2	APACHE_Score	79
CRP	6	APACHE_Score	40
CRP	23.7	APACHE_Score	86
CRP	2.8	APACHE_Score	47
CRP	1.4	APACHE_Score	28
CRP	6.2	APACHE_Score	28
CRP	23.2	APACHE_Score	68
CRP	3.3	APACHE_Score	45
CRP	5.9	APACHE_Score	45
CRP	1.4	APACHE_Score	36
CRP	0.1	APACHE_Score	23
CRP	0.6	APACHE_Score	37
CRP	4.5	APACHE_Score	55
CRP	1.8	APACHE_Score	69
CRP	2.7	APACHE_Score	69
CRP	3.9	APACHE_Score	72
CRP	7.2	APACHE_Score	45
CRP	12.7	APACHE_Score	33
CRP	9.1	APACHE_Score	56
CRP	2.1	APACHE_Score	30
CRP	1.3	APACHE_Score	31
CRP	37	APACHE_Score	31
CRP	10.5	APACHE_Score	31
CRP	0.9	APACHE_Score	31
CRP	1.1	APACHE_Score	31
CRP	13.2	APACHE_Score	34
CRP	3.5	APACHE_Score	37
CRP	12	APACHE_Score	25
CRP	7.2	APACHE_Score	66
CRP	21.3	APACHE_Score	67
CRP	11.4	APACHE_Score	27
CRP	4.5	APACHE_Score	51
CRP	11.4	APACHE_Score	45
CRP	16	APACHE_Score	45
CRP	12.8	APACHE_Score	38
CRP	0.6	APACHE_Score	58
CRP	15.6	APACHE_Score	43
CRP	12.8	APACHE_Score	43
CRP	1.8	APACHE_Score	36
CRP	27.7	APACHE_Score	55
CRP	7.5	APACHE_Score	60
CRP	12.9	APACHE_Score	68
CRP	4.7	APACHE_Score	59
CRP	7.7	APACHE_Score	30
CRP	8.6	APACHE_Score	31
CRP	1	APACHE_Score	31
CRP	17.7	APACHE_Score	31
CRP	3.5	APACHE_Score	31
CRP	1.8	APACHE_Score	31
CRP	7.4	APACHE_Score	31
CRP	2.3	APACHE_Score	31
CRP	1.4	APACHE_Score	31
CRP	1.1	APACHE_Score	31
CRP	19	APACHE_Score	31
CRP	1.1	APACHE_Score	31
CRP	14.7	APACHE_Score	31
CRP	25	APACHE_Score	31
CRP	18.2	APACHE_Score	31
CRP	17.2	APACHE_Score	31
CRP	25.6	APACHE_Score	31
CRP	4.8	APACHE_Score	31
CRP	1	APACHE_Score	31
CRP	5.2	APACHE_Score	31
CRP	23.5	APACHE_Score	31
CRP	16.2	APACHE_Score	64
CRP	7.1	APACHE_Score	64
CRP	17.7	APACHE_Score	64
CRP	9.9	APACHE_Score	43
CRP	23.1	APACHE_Score	52
CRP	29	APACHE_Score	40
CRP	6.7	APACHE_Score	61
CRP	5.7	APACHE_Score	86
CRP	1	APACHE_Score	38
CRP	35.2	APACHE_Score	58
CRP	21.9	APACHE_Score	58
CRP	16.3	APACHE_Score	41
CRP	3.5	APACHE_Score	61
CRP	9.2	APACHE_Score	70
CRP	8.6	APACHE_Score	93
CRP	0.2	APACHE_Score	59
CRP	14.1	APACHE_Score	34
CRP	5	APACHE_Score	34
CRP	29.4	APACHE_Score	34
CRP	15.4	APACHE_Score	41
CRP	18.3	APACHE_Score	41
CRP	14.1	APACHE_Score	59
CRP	4.4	APACHE_Score	59
CRP	10.6	APACHE_Score	67
CRP	5	APACHE_Score	28
CRP	22.3	APACHE_Score	104
CRP	7.2	APACHE_Score	46
CRP	0.4	APACHE_Score	65
CRP	0.2	APACHE_Score	38
CRP	6.7	APACHE_Score	88
CRP	0.9	APACHE_Score	38
CRP	8.2	APACHE_Score	74
CRP	1.5	APACHE_Score	112
CRP	16	APACHE_Score	17
CRP	18.1	APACHE_Score	67
CRP	25.5	APACHE_Score	67
CRP	1.8	APACHE_Score	27
CRP	26.6	APACHE_Score	48
CRP	13.6	APACHE_Score	63
CRP	5.3	APACHE_Score	63
CRP	17.3	APACHE_Score	80
CRP	7.7	APACHE_Score	96
CRP	5.7	APACHE_Score	96
CRP	23	APACHE_Score	54
CRP	20.6	APACHE_Score	54
CRP	3.9	APACHE_Score	54
CRP	15.6	APACHE_Score	54
CRP	25.9	APACHE_Score	38
CRP	11	APACHE_Score	51
CRP	10.2	APACHE_Score	51
CRP	1.1	APACHE_Score	51
CRP	0.2	APACHE_Score	51
CRP	17.6	APACHE_Score	51
CRP	0.2	APACHE_Score	51
CRP	1.9	APACHE_Score	51
CRP	0.8	APACHE_Score	51
CRP	8.7	APACHE_Score	51
CRP	5	APACHE_Score	51
CRP	21.5	APACHE_Score	51
CRP	3	APACHE_Score	51
CRP	7.1	APACHE_Score	114
CRP	18.6	APACHE_Score	114
CRP	9.1	APACHE_Score	114
CRP	9.7	APACHE_Score	114
CRP	8.4	APACHE_Score	114
CRP	28	APACHE_Score	70
CRP	2	APACHE_Score	63
CRP	27.7	APACHE_Score	63
CRP	22.2	APACHE_Score	23
CRP	2.8	APACHE_Score	82
CRP	12.5	APACHE_Score	60
CRP	10.4	APACHE_Score	120
CRP	5.2	APACHE_Score	34
CRP	1.3	APACHE_Score	34
CRP	16.9	APACHE_Score	34
CRP	2.4	APACHE_Score	34
CRP	7	APACHE_Score	34
CRP	5.9	APACHE_Score	34
CRP	5.9	APACHE_Score	34
CRP	31.8	APACHE_Score	48
CRP	15.1	APACHE_Score	37
CRP	16.1	APACHE_Score	23
CRP	2.5	APACHE_Score	23
CRP	22.5	APACHE_Score	23
CRP	2.8	APACHE_Score	12
CRP	6.1	APACHE_Score	41
CRP	0.2	APACHE_Score	25
CRP	1	APACHE_Score	35
CRP	1.7	APACHE_Score	52
CRP	8.1	APACHE_Score	121
CRP	0.8	APACHE_Score	10
CRP	25.8	APACHE_Score	33
CRP	34.9	APACHE_Score	40
CRP	28.2	APACHE_Score	48
CRP	0.6	APACHE_Score	42
CRP	0.2	APACHE_Score	42
CRP	1.5	APACHE_Score	42
CRP	2.3	APACHE_Score	42
CRP	0.2	APACHE_Score	42
CRP	16	APACHE_Score	42
CRP	5.3	APACHE_Score	42
CRP	0.3	APACHE_Score	42
CRP	1.6	APACHE_Score	42
CRP	2	APACHE_Score	42
CRP	0.4	APACHE_Score	42
CRP	0.3	APACHE_Score	42
CRP	3.7	APACHE_Score	69
CRP	6.7	APACHE_Score	46
CRP	18.5	APACHE_Score	80
CRP	9.2	APACHE_Score	63
CRP	0.2	APACHE_Score	24
CRP	0.9	APACHE_Score	50
CRP	19.5	APACHE_Score	50
CRP	8.2	APACHE_Score	83
CRP	15.4	APACHE_Score	54
CRP	34.7	APACHE_Score	54
CRP	2	APACHE_Score	69
CRP	18.1	APACHE_Score	50
CRP	5.4	APACHE_Score	68
CRP	0.3	APACHE_Score	38
CRP	0.2	APACHE_Score	38
CRP	0.4	APACHE_Score	32
CRP	4.1	APACHE_Score	56
CRP	2.5	APACHE_Score	23
CRP	0.3	APACHE_Score	23
CRP	6.7	APACHE_Score	58
CRP	3.4	APACHE_Score	44
CRP	1.8	APACHE_Score	34
CRP	6.4	APACHE_Score	82
CRP	30	APACHE_Score	30
CRP	13.4	APACHE_Score	50
CRP	4.4	APACHE_Score	100
CRP	9.9	APACHE_Score	50
CRP	7.8	APACHE_Score	33
CRP	22.6	APACHE_Score	42
CRP	7.7	APACHE_Score	25
CRP	1.8	APACHE_Score	25
CRP	26.3	APACHE_Score	25
CRP	6.6	APACHE_Score	51
CRP	3.5	APACHE_Score	51
CRP	40.5	APACHE_Score	55
CRP	1.4	APACHE_Score	100
CRP	2.1	APACHE_Score	100
CRP	3.8	APACHE_Score	100
CRP	20.9	APACHE_Score	100
CRP	1.5	APACHE_Score	100
CRP	0.2	APACHE_Score	61
CRP	1.9	APACHE_Score	26
CRP	0.9	APACHE_Score	46
CRP	10.3	APACHE_Score	87
CRP	31.1	APACHE_Score	62
CRP	1.6	APACHE_Score	37
CRP	28.5	APACHE_Score	37
CRP	5.3	APACHE_Score	37
CRP	1	APACHE_Score	37
CRP	22.8	APACHE_Score	37
CRP	26.4	APACHE_Score	37
CRP	5.8	APACHE_Score	52
CRP	6.1	APACHE_Score	86
CRP	2.3	APACHE_Score	36
CRP	1.1	APACHE_Score	31
CRP	1.7	APACHE_Score	36
CRP	26.5	APACHE_Score	52
CRP	17.1	APACHE_Score	52
CRP	15.9	APACHE_Score	52
CRP	21.8	APACHE_Score	48
CRP	2.3	APACHE_Score	58
CRP	19.9	APACHE_Score	58
CRP	1.8	APACHE_Score	19
CRP	3.1	APACHE_Score	23
CRP	2.5	APACHE_Score	23
CRP	8.6	APACHE_Score	43
CRP	10.6	APACHE_Score	43
CRP	0.2	APACHE_Score	54
CRP	0.2	APACHE_Score	35
CRP	20.6	APACHE_Score	60
CRP	23.4	APACHE_Score	67
CRP	23	APACHE_Score	67
CRP	1.5	APACHE_Score	56
CRP	23.3	APACHE_Score	56
CRP	3.9	APACHE_Score	56
CRP	2.3	APACHE_Score	56
CRP	0.8	APACHE_Score	56
CRP	3.4	APACHE_Score	108
CRP	0.9	APACHE_Score	66
CRP	0.2	APACHE_Score	66
CRP	14.6	APACHE_Score	26
CRP	1.2	APACHE_Score	38
CRP	31.2	APACHE_Score	140
CRP	15.1	APACHE_Score	70
CRP	3.2	APACHE_Score	70
CRP	14.7	APACHE_Score	70
CRP	18.2	APACHE_Score	70
CRP	7.3	APACHE_Score	21
CRP	17.6	APACHE_Score	21
CRP	18	APACHE_Score	93
CRP	29.1	APACHE_Score	61
CRP	4.4	APACHE_Score	71
CRP	7.4	APACHE_Score	71
CRP	7.4	APACHE_Score	71
CRP	7	APACHE_Score	85
CRP	5.8	APACHE_Score	11
CRP	43.1	APACHE_Score	64
CRP	5.6	APACHE_Score	33
CRP	11	APACHE_Score	33
CRP	17.3	APACHE_Score	33
CRP	5.6	APACHE_Score	33
CRP	2	APACHE_Score	33
CRP	19.1	APACHE_Score	85
CRP	1.9	APACHE_Score	49
CRP	7.8	APACHE_Score	70
CRP	3.8	APACHE_Score	25
CRP	8.9	APACHE_Score	41
CRP	2.8	APACHE_Score	26
CRP	9.1	APACHE_Score	14
CRP	14.9	APACHE_Score	98
CRP	14.8	APACHE_Score	28
CRP	14.1	APACHE_Score	28
CRP	8.8	APACHE_Score	28
CRP	5.1	APACHE_Score	28
CRP	12.7	APACHE_Score	26
CRP	0.2	APACHE_Score	63
CRP	5.3	APACHE_Score	19
CRP	29.8	APACHE_Score	59
CRP	5.7	APACHE_Score	44
CRP	2.8	APACHE_Score	57
CRP	38	APACHE_Score	89
CRP	44.6	APACHE_Score	30
CRP	6.2	APACHE_Score	53
CRP	4.3	APACHE_Score	77
CRP	6.1	APACHE_Score	77
CRP	5.3	APACHE_Score	109
CRP	20.2	APACHE_Score	57
CRP	9.4	APACHE_Score	96
CRP	7	APACHE_Score	51
CRP	6.9	APACHE_Score	19
CRP	15.2	APACHE_Score	69
CRP	1.1	APACHE_Score	51
CRP	0.2	APACHE_Score	124
CRP	2.7	APACHE_Score	124
CRP	1.8	APACHE_Score	124
CRP	3.3	APACHE_Score	24
CRP	5.9	APACHE_Score	73
CRP	10.4	APACHE_Score	40
CRP	6.3	APACHE_Score	60
CRP	16.8	APACHE_Score	60
CRP	2.7	APACHE_Score	63
CRP	5.8	APACHE_Score	100
CRP	36.2	APACHE_Score	60
CRP	0.2	APACHE_Score	63
CRP	17	APACHE_Score	90
CRP	7.5	APACHE_Score	83
CRP	0.4	APACHE_Score	52
CRP	4.4	APACHE_Score	45
CRP	18.4	APACHE_Score	42
CRP	0.9	APACHE_Score	93
CRP	4.7	APACHE_Score	93
CRP	1	APACHE_Score	93
CRP	21	APACHE_Score	93
CRP	2	APACHE_Score	93
CRP	1.1	APACHE_Score	93
CRP	1.4	APACHE_Score	93
CRP	0.6	APACHE_Score	93
CRP	25.1	APACHE_Score	93
CRP	2.3	APACHE_Score	93
CRP	1.5	APACHE_Score	93
CRP	1.1	APACHE_Score	93
CRP	0.9	APACHE_Score	93
CRP	16.3	APACHE_Score	93
CRP	1.7	APACHE_Score	53
CRP	2.1	APACHE_Score	53
CRP	2.4	APACHE_Score	85
CRP	31.5	APACHE_Score	85
CRP	3.4	APACHE_Score	85
CRP	1.4	APACHE_Score	85
CRP	19.9	APACHE_Score	85
CRP	28.2	APACHE_Score	85
CRP	18.9	APACHE_Score	85
CRP	2.1	APACHE_Score	85
CRP	26.4	APACHE_Score	85
CRP	26.6	APACHE_Score	85
CRP	9.5	APACHE_Score	85
CRP	6.6	APACHE_Score	85
CRP	4.7	APACHE_Score	85
CRP	1.7	APACHE_Score	85
CRP	11.3	APACHE_Score	85
CRP	3.3	APACHE_Score	49
CRP	1.9	APACHE_Score	19
CRP	18.5	APACHE_Score	101
CRP	4.3	APACHE_Score	117
CRP	23.8	APACHE_Score	54
CRP	18	APACHE_Score	54
CRP	8.5	APACHE_Score	63
CRP	9.4	APACHE_Score	22
CRP	26.8	APACHE_Score	50
CRP	27.1	APACHE_Score	50
CRP	38.1	APACHE_Score	104
CRP	24.9	APACHE_Score	55
CRP	31.7	APACHE_Score	55
CRP	29.5	APACHE_Score	55
CRP	25.9	APACHE_Score	55
CRP	26.4	APACHE_Score	55
CRP	27.3	APACHE_Score	55
CRP	15.1	APACHE_Score	35
CRP	14.2	APACHE_Score	35
CRP	8.2	APACHE_Score	40
CRP	10.5	APACHE_Score	12
CRP	27.7	APACHE_Score	19
CRP	6.1	APACHE_Score	27
CRP	12.8	APACHE_Score	27
CRP	4.1	APACHE_Score	27
CRP	48.7	APACHE_Score	84
CRP	4.2	APACHE_Score	12
CRP	15.8	APACHE_Score	62
CRP	33.3	APACHE_Score	15
CRP	1.1	APACHE_Score	36
CRP	2.3	APACHE_Score	36
CRP	11.7	APACHE_Score	36
CRP	3.9	APACHE_Score	36
CRP	1.5	APACHE_Score	36
CRP	7.5	APACHE_Score	36
CRP	23.5	APACHE_Score	48
CRP	7.8	APACHE_Score	46
CRP	9.6	APACHE_Score	21
CRP	21.5	APACHE_Score	21
CRP	21.9	APACHE_Score	41
CRP	16	APACHE_Score	41
CRP	16.7	APACHE_Score	23
CRP	10.1	APACHE_Score	23
CRP	18.5	APACHE_Score	22
CRP	7.6	APACHE_Score	97
CRP	28.8	APACHE_Score	97
CRP	9.5	APACHE_Score	74
CRP	5.3	APACHE_Score	23
CRP	11	APACHE_Score	22
CRP	28.8	APACHE_Score	41
CRP	3.4	APACHE_Score	41
CRP	2.4	APACHE_Score	42
CRP	0.2	APACHE_Score	59
CRP	36.9	APACHE_Score	92
CRP	10.6	APACHE_Score	31
CRP	3.7	APACHE_Score	31
CRP	2.7	APACHE_Score	31
CRP	11.3	APACHE_Score	38
CRP	25.2	APACHE_Score	28
CRP	8.6	APACHE_Score	28
CRP	7.4	APACHE_Score	28
CRP	31.9	APACHE_Score	43
CRP	36	APACHE_Score	45
CRP	5.1	APACHE_Score	81
CRP	3.1	APACHE_Score	81
CRP	9.2	APACHE_Score	81
CRP	8	APACHE_Score	81
CRP	9.6	APACHE_Score	81
CRP	3.1	APACHE_Score	81
CRP	7.8	APACHE_Score	81
CRP	6.8	APACHE_Score	81
CRP	4.2	APACHE_Score	81
CRP	8	APACHE_Score	81
CRP	6	APACHE_Score	81
CRP	5.7	APACHE_Score	81
CRP	4.3	APACHE_Score	81
CRP	7.8	APACHE_Score	81
CRP	23.9	APACHE_Score	36
CRP	13.6	APACHE_Score	51
CRP	8.2	APACHE_Score	66
CRP	6.5	APACHE_Score	66
CRP	31.7	APACHE_Score	58
CRP	9.9	APACHE_Score	82
CRP	21.1	APACHE_Score	41
CRP	9.5	APACHE_Score	31
CRP	13.1	APACHE_Score	31
CRP	22.3	APACHE_Score	51
CRP	18.1	APACHE_Score	23
CRP	14.1	APACHE_Score	77
CRP	13.6	APACHE_Score	77
CRP	2.2	APACHE_Score	24
CRP	0.2	APACHE_Score	26
CRP	16.8	APACHE_Score	61
CRP	24.8	APACHE_Score	52
CRP	1.9	APACHE_Score	37
CRP	9	APACHE_Score	146
CRP	26	APACHE_Score	41
CRP	22.6	APACHE_Score	42
CRP	15.1	APACHE_Score	42
CRP	16.2	APACHE_Score	42
CRP	20.2	APACHE_Score	51
CRP	33.5	APACHE_Score	54
CRP	27.9	APACHE_Score	91
CRP	4.1	APACHE_Score	38
CRP	31.9	APACHE_Score	65
CRP	12.6	APACHE_Score	18
CRP	22.5	APACHE_Score	18
CRP	6.7	APACHE_Score	18
CRP	18.2	APACHE_Score	18
CRP	11	APACHE_Score	87
CRP	3	APACHE_Score	53
CRP	5.3	APACHE_Score	22
CRP	18.4	APACHE_Score	45
CRP	5.9	APACHE_Score	45
CRP	27.2	APACHE_Score	47
CRP	23.6	APACHE_Score	47
CRP	23.4	APACHE_Score	54
CRP	15.2	APACHE_Score	54
CRP	28.1	APACHE_Score	54
CRP	18	APACHE_Score	37
CRP	1.3	APACHE_Score	36
CRP	13.3	APACHE_Score	33
CRP	1.2	APACHE_Score	29
CRP	0.2	APACHE_Score	19
CRP	23.3	APACHE_Score	63
CRP	3.1	APACHE_Score	54
CRP	11.9	APACHE_Score	48
CRP	5.3	APACHE_Score	39
CRP	4	APACHE_Score	39
CRP	28.5	APACHE_Score	22
CRP	14.4	APACHE_Score	39
CRP	10	APACHE_Score	39
CRP	11.4	APACHE_Score	39
CRP	6.1	APACHE_Score	53
CRP	11.3	APACHE_Score	53
CRP	8.9	APACHE_Score	94
CRP	8	APACHE_Score	94
CRP	10.9	APACHE_Score	113
CRP	3.3	APACHE_Score	29
CRP	15.9	APACHE_Score	106
CRP	3.5	APACHE_Score	106
CRP	32.7	APACHE_Score	76
CRP	12.9	APACHE_Score	17
CRP	5.9	APACHE_Score	17
CRP	12	APACHE_Score	17
CRP	0.3	APACHE_Score	49
CRP	6.9	APACHE_Score	67
CRP	7.1	APACHE_Score	37
CRP	1.9	APACHE_Score	81
CRP	3.1	APACHE_Score	36
CRP	9.7	APACHE_Score	41
CRP	9.7	APACHE_Score	41
CRP	2.9	APACHE_Score	65
CRP	27.6	APACHE_Score	64
CRP	29.6	APACHE_Score	64
CRP	28	APACHE_Score	64
CRP	13.6	APACHE_Score	64
CRP	31.1	APACHE_Score	64
CRP	8.5	APACHE_Score	64
CRP	3.2	APACHE_Score	64
CRP	4.6	APACHE_Score	52
CRP	7	APACHE_Score	33
CRP	10.2	APACHE_Score	33
CRP	4.2	APACHE_Score	22
CRP	18.8	APACHE_Score	90
CRP	0.2	APACHE_Score	28
CRP	6.1	APACHE_Score	71
CRP	34.8	APACHE_Score	54
CRP	7.1	APACHE_Score	49
CRP	16.1	APACHE_Score	40
CRP	25.5	APACHE_Score	100
CRP	17.6	APACHE_Score	33
CRP	4	APACHE_Score	10
CRP	29	APACHE_Score	49
CRP	0.2	APACHE_Score	38
CRP	16.4	APACHE_Score	52
CRP	12.9	APACHE_Score	77
CRP	13.4	APACHE_Score	77
CRP	10.9	APACHE_Score	77
CRP	17	APACHE_Score	77
CRP	11.3	APACHE_Score	77
CRP	5.8	APACHE_Score	77
CRP	5	APACHE_Score	77
CRP	5.2	APACHE_Score	77
CRP	5.9	APACHE_Score	77
CRP	9	APACHE_Score	77
CRP	8.1	APACHE_Score	77
CRP	11	APACHE_Score	77
CRP	45.1	APACHE_Score	53
CRP	0.3	APACHE_Score	35
CRP	2.3	APACHE_Score	35
CRP	8.8	APACHE_Score	83
CRP	13.3	APACHE_Score	35
CRP	3.2	APACHE_Score	77
CRP	44.5	APACHE_Score	67
CRP	45.5	APACHE_Score	105
CRP	9.7	APACHE_Score	36
CRP	12.2	APACHE_Score	36
CRP	5.1	APACHE_Score	61
CRP	2.2	APACHE_Score	27
CRP	6.6	APACHE_Score	67
CRP	4.9	APACHE_Score	47
CRP	4.5	APACHE_Score	47
CRP	0.2	APACHE_Score	44
CRP	0.4	APACHE_Score	44
CRP	17.8	APACHE_Score	48
CRP	17.3	APACHE_Score	52
CRP	5.1	APACHE_Score	52
CRP	22.3	APACHE_Score	52
CRP	2	APACHE_Score	34
CRP	6.3	APACHE_Score	20
CRP	9.3	APACHE_Score	43
CRP	20.1	APACHE_Score	115
CRP	17.4	APACHE_Score	115
CRP	2	APACHE_Score	49
CRP	0.8	APACHE_Score	20
CRP	0.5	APACHE_Score	43
CRP	28	APACHE_Score	50
CRP	5.7	APACHE_Score	50
CRP	5.7	APACHE_Score	50
CRP	13.6	APACHE_Score	42
CRP	29.3	APACHE_Score	54
[truncated: 17,844 more rows]

## Sheet: Figure2c
strata	time	n.risk	pct.risk	n.event	cum.n.event	n.censor	cum.n.censor	strata_size	lactate_threshold	HyperClassYN	survival
lactate_threshold=0, HyperClassYN=Hyperinflammatory	0.55	80	100	2	2	0	0	49	0	Hyperinflammatory	0.975
lactate_threshold=0, HyperClassYN=Hyperinflammatory	0.66875	78	97.5	1	3	0	0	49	0	Hyperinflammatory	0.9625
lactate_threshold=0, HyperClassYN=Hyperinflammatory	0.971528	77	96.25	2	5	0	0	49	0	Hyperinflammatory	0.9375
lactate_threshold=0, HyperClassYN=Hyperinflammatory	0.986111	75	93.75	2	7	0	0	49	0	Hyperinflammatory	0.9125
lactate_threshold=0, HyperClassYN=Hyperinflammatory	1.37917	73	91.25	1	8	0	0	49	0	Hyperinflammatory	0.9
lactate_threshold=0, HyperClassYN=Hyperinflammatory	1.4875	72	90	2	10	0	0	49	0	Hyperinflammatory	0.875
lactate_threshold=0, HyperClassYN=Hyperinflammatory	1.75486	70	87.5	1	11	0	0	49	0	Hyperinflammatory	0.8625
lactate_threshold=0, HyperClassYN=Hyperinflammatory	1.80069	69	86.25	2	13	0	0	49	0	Hyperinflammatory	0.8375
lactate_threshold=0, HyperClassYN=Hyperinflammatory	1.93125	67	83.75	2	15	0	0	49	0	Hyperinflammatory	0.8125
lactate_threshold=0, HyperClassYN=Hyperinflammatory	2.03889	65	81.25	1	16	0	0	49	0	Hyperinflammatory	0.8
lactate_threshold=0, HyperClassYN=Hyperinflammatory	2.68194	64	80	2	18	0	0	49	0	Hyperinflammatory	0.775
lactate_threshold=0, HyperClassYN=Hyperinflammatory	3.68333	62	77.5	2	20	0	0	49	0	Hyperinflammatory	0.75
lactate_threshold=0, HyperClassYN=Hyperinflammatory	4.60069	60	75	1	21	0	0	49	0	Hyperinflammatory	0.7375
lactate_threshold=0, HyperClassYN=Hyperinflammatory	4.82569	59	73.75	2	23	0	0	49	0	Hyperinflammatory	0.7125
lactate_threshold=0, HyperClassYN=Hyperinflammatory	6.54583	57	71.25	2	25	0	0	49	0	Hyperinflammatory	0.6875
lactate_threshold=0, HyperClassYN=Hyperinflammatory	10.5785	55	68.75	1	26	0	0	49	0	Hyperinflammatory	0.675
lactate_threshold=0, HyperClassYN=Hyperinflammatory	12.2785	54	67.5	2	28	0	0	49	0	Hyperinflammatory	0.65
lactate_threshold=0, HyperClassYN=Hyperinflammatory	12.8743	52	65	1	29	0	0	49	0	Hyperinflammatory	0.6375
lactate_threshold=0, HyperClassYN=Hyperinflammatory	13.6632	51	63.75	2	31	0	0	49	0	Hyperinflammatory	0.6125
lactate_threshold=0, HyperClassYN=Hyperinflammatory	19.9597	49	61.25	2	33	0	0	49	0	Hyperinflammatory	0.5875
lactate_threshold=0, HyperClassYN=Hyperinflammatory	22.5993	47	58.75	1	34	0	0	49	0	Hyperinflammatory	0.575
lactate_threshold=0, HyperClassYN=Hyperinflammatory	23.0403	46	57.5	2	36	0	0	49	0	Hyperinflammatory	0.55
lactate_threshold=0, HyperClassYN=Hyperinflammatory	30	44	55	0	36	44	44	49	0	Hyperinflammatory	0.55
lactate_threshold=0, HyperClassYN=Hypoinflammatory	1.50833	136	100	2	2	0	0	84	0	Hypoinflammatory	0.985294
lactate_threshold=0, HyperClassYN=Hypoinflammatory	1.92292	134	98.5294	1	3	0	0	84	0	Hypoinflammatory	0.977941
lactate_threshold=0, HyperClassYN=Hypoinflammatory	2.99792	133	97.7941	2	5	0	0	84	0	Hypoinflammatory	0.963235
lactate_threshold=0, HyperClassYN=Hypoinflammatory	4.17153	131	96.3235	2	7	0	0	84	0	Hypoinflammatory	0.948529
lactate_threshold=0, HyperClassYN=Hypoinflammatory	4.26181	129	94.8529	1	8	0	0	84	0	Hypoinflammatory	0.941176
lactate_threshold=0, HyperClassYN=Hypoinflammatory	4.91667	128	94.1176	2	10	0	0	84	0	Hypoinflammatory	0.926471
lactate_threshold=0, HyperClassYN=Hypoinflammatory	5.88264	126	92.6471	1	11	0	0	84	0	Hypoinflammatory	0.919118
lactate_threshold=0, HyperClassYN=Hypoinflammatory	8.06597	125	91.9118	2	13	0	0	84	0	Hypoinflammatory	0.904412
lactate_threshold=0, HyperClassYN=Hypoinflammatory	8.11389	123	90.4412	2	15	0	0	84	0	Hypoinflammatory	0.889706
lactate_threshold=0, HyperClassYN=Hypoinflammatory	8.98056	121	88.9706	1	16	0	0	84	0	Hypoinflammatory	0.882353
lactate_threshold=0, HyperClassYN=Hypoinflammatory	12.8569	120	88.2353	2	18	0	0	84	0	Hypoinflammatory	0.867647
lactate_threshold=0, HyperClassYN=Hypoinflammatory	13.75	118	86.7647	1	19	0	0	84	0	Hypoinflammatory	0.860294
lactate_threshold=0, HyperClassYN=Hypoinflammatory	15.5	117	86.0294	2	21	0	0	84	0	Hypoinflammatory	0.845588
lactate_threshold=0, HyperClassYN=Hypoinflammatory	17.9986	115	84.5588	2	23	0	0	84	0	Hypoinflammatory	0.830882
lactate_threshold=0, HyperClassYN=Hypoinflammatory	19.0965	113	83.0882	1	24	0	0	84	0	Hypoinflammatory	0.823529
lactate_threshold=0, HyperClassYN=Hypoinflammatory	19.5521	112	82.3529	2	26	0	0	84	0	Hypoinflammatory	0.808824
lactate_threshold=0, HyperClassYN=Hypoinflammatory	27.5396	110	80.8824	2	28	0	0	84	0	Hypoinflammatory	0.794118
lactate_threshold=0, HyperClassYN=Hypoinflammatory	29.1653	108	79.4118	1	29	0	0	84	0	Hypoinflammatory	0.786765
lactate_threshold=0, HyperClassYN=Hypoinflammatory	30	107	78.6765	0	29	107	107	84	0	Hypoinflammatory	0.786765
lactate_threshold=1, HyperClassYN=Hyperinflammatory	0.450694	584	100	2	2	0	0	360	1	Hyperinflammatory	0.996575
lactate_threshold=1, HyperClassYN=Hyperinflammatory	0.61875	582	99.6575	1	3	0	0	360	1	Hyperinflammatory	0.994863
lactate_threshold=1, HyperClassYN=Hyperinflammatory	0.690972	581	99.4863	2	5	0	0	360	1	Hyperinflammatory	0.991438
lactate_threshold=1, HyperClassYN=Hyperinflammatory	0.765972	579	99.1438	2	7	0	0	360	1	Hyperinflammatory	0.988014
lactate_threshold=1, HyperClassYN=Hyperinflammatory	0.85	577	98.8014	1	8	0	0	360	1	Hyperinflammatory	0.986301
lactate_threshold=1, HyperClassYN=Hyperinflammatory	0.94375	576	98.6301	2	10	0	0	360	1	Hyperinflammatory	0.982877
lactate_threshold=1, HyperClassYN=Hyperinflammatory	1.01806	574	98.2877	1	11	0	0	360	1	Hyperinflammatory	0.981164
lactate_threshold=1, HyperClassYN=Hyperinflammatory	1.07292	573	98.1164	2	13	0	0	360	1	Hyperinflammatory	0.97774
lactate_threshold=1, HyperClassYN=Hyperinflammatory	1.07917	571	97.774	2	15	0	0	360	1	Hyperinflammatory	0.974315
lactate_threshold=1, HyperClassYN=Hyperinflammatory	1.08889	569	97.4315	1	16	0	0	360	1	Hyperinflammatory	0.972603
lactate_threshold=1, HyperClassYN=Hyperinflammatory	1.09931	568	97.2603	2	18	0	0	360	1	Hyperinflammatory	0.969178
lactate_threshold=1, HyperClassYN=Hyperinflammatory	1.14583	566	96.9178	2	20	0	0	360	1	Hyperinflammatory	0.965753
lactate_threshold=1, HyperClassYN=Hyperinflammatory	1.15833	564	96.5753	1	21	0	0	360	1	Hyperinflammatory	0.964041
lactate_threshold=1, HyperClassYN=Hyperinflammatory	1.21111	563	96.4041	2	23	0	0	360	1	Hyperinflammatory	0.960616
lactate_threshold=1, HyperClassYN=Hyperinflammatory	1.25486	561	96.0616	1	24	0	0	360	1	Hyperinflammatory	0.958904
lactate_threshold=1, HyperClassYN=Hyperinflammatory	1.31528	560	95.8904	2	26	0	0	360	1	Hyperinflammatory	0.955479
lactate_threshold=1, HyperClassYN=Hyperinflammatory	1.35694	558	95.5479	2	28	0	0	360	1	Hyperinflammatory	0.952055
lactate_threshold=1, HyperClassYN=Hyperinflammatory	1.62778	556	95.2055	1	29	0	0	360	1	Hyperinflammatory	0.950342
lactate_threshold=1, HyperClassYN=Hyperinflammatory	1.72222	555	95.0342	2	31	0	0	360	1	Hyperinflammatory	0.946918
lactate_threshold=1, HyperClassYN=Hyperinflammatory	1.87917	553	94.6918	1	32	0	0	360	1	Hyperinflammatory	0.945205
lactate_threshold=1, HyperClassYN=Hyperinflammatory	1.89861	552	94.5205	2	34	0	0	360	1	Hyperinflammatory	0.941781
lactate_threshold=1, HyperClassYN=Hyperinflammatory	1.92639	550	94.1781	2	36	0	0	360	1	Hyperinflammatory	0.938356
lactate_threshold=1, HyperClassYN=Hyperinflammatory	1.99444	548	93.8356	1	37	0	0	360	1	Hyperinflammatory	0.936644
lactate_threshold=1, HyperClassYN=Hyperinflammatory	1.99583	547	93.6644	2	39	0	0	360	1	Hyperinflammatory	0.933219
lactate_threshold=1, HyperClassYN=Hyperinflammatory	2.03681	545	93.3219	2	41	0	0	360	1	Hyperinflammatory	0.929795
lactate_threshold=1, HyperClassYN=Hyperinflammatory	2.04028	543	92.9795	1	42	0	0	360	1	Hyperinflammatory	0.928082
lactate_threshold=1, HyperClassYN=Hyperinflammatory	2.07639	542	92.8082	2	44	0	0	360	1	Hyperinflammatory	0.924658
lactate_threshold=1, HyperClassYN=Hyperinflammatory	2.18472	540	92.4658	1	45	0	0	360	1	Hyperinflammatory	0.922945
lactate_threshold=1, HyperClassYN=Hyperinflammatory	2.30069	539	92.2945	2	47	0	0	360	1	Hyperinflammatory	0.919521
lactate_threshold=1, HyperClassYN=Hyperinflammatory	2.34792	537	91.9521	2	49	0	0	360	1	Hyperinflammatory	0.916096
lactate_threshold=1, HyperClassYN=Hyperinflammatory	2.68958	535	91.6096	1	50	0	0	360	1	Hyperinflammatory	0.914384
lactate_threshold=1, HyperClassYN=Hyperinflammatory	2.77153	534	91.4384	2	52	0	0	360	1	Hyperinflammatory	0.910959
lactate_threshold=1, HyperClassYN=Hyperinflammatory	2.84444	532	91.0959	2	54	0	0	360	1	Hyperinflammatory	0.907534
lactate_threshold=1, HyperClassYN=Hyperinflammatory	2.96111	530	90.7534	1	55	0	0	360	1	Hyperinflammatory	0.905822
lactate_threshold=1, HyperClassYN=Hyperinflammatory	3.09792	529	90.5822	2	57	0	0	360	1	Hyperinflammatory	0.902397
lactate_threshold=1, HyperClassYN=Hyperinflammatory	3.22292	527	90.2397	1	58	0	0	360	1	Hyperinflammatory	0.900685
lactate_threshold=1, HyperClassYN=Hyperinflammatory	3.32917	526	90.0685	2	60	0	0	360	1	Hyperinflammatory	0.89726
lactate_threshold=1, HyperClassYN=Hyperinflammatory	3.37847	524	89.726	2	62	0	0	360	1	Hyperinflammatory	0.893836
lactate_threshold=1, HyperClassYN=Hyperinflammatory	3.41181	522	89.3836	1	63	0	0	360	1	Hyperinflammatory	0.892123
lactate_threshold=1, HyperClassYN=Hyperinflammatory	3.51528	521	89.2123	2	65	0	0	360	1	Hyperinflammatory	0.888699
lactate_threshold=1, HyperClassYN=Hyperinflammatory	3.69653	519	88.8699	2	67	0	0	360	1	Hyperinflammatory	0.885274
lactate_threshold=1, HyperClassYN=Hyperinflammatory	3.85	517	88.5274	1	68	0	0	360	1	Hyperinflammatory	0.883562
lactate_threshold=1, HyperClassYN=Hyperinflammatory	3.95069	516	88.3562	2	70	0	0	360	1	Hyperinflammatory	0.880137
lactate_threshold=1, HyperClassYN=Hyperinflammatory	4.04722	514	88.0137	1	71	0	0	360	1	Hyperinflammatory	0.878425
lactate_threshold=1, HyperClassYN=Hyperinflammatory	4.09514	513	87.8425	2	73	0	0	360	1	Hyperinflammatory	0.875
lactate_threshold=1, HyperClassYN=Hyperinflammatory	4.10139	511	87.5	2	75	0	0	360	1	Hyperinflammatory	0.871575
lactate_threshold=1, HyperClassYN=Hyperinflammatory	4.12778	509	87.1575	1	76	0	0	360	1	Hyperinflammatory	0.869863
lactate_threshold=1, HyperClassYN=Hyperinflammatory	4.13194	508	86.9863	2	78	0	0	360	1	Hyperinflammatory	0.866438
lactate_threshold=1, HyperClassYN=Hyperinflammatory	4.18472	506	86.6438	2	80	0	0	360	1	Hyperinflammatory	0.863014
lactate_threshold=1, HyperClassYN=Hyperinflammatory	4.35972	504	86.3014	1	81	0	0	360	1	Hyperinflammatory	0.861301
lactate_threshold=1, HyperClassYN=Hyperinflammatory	4.40833	503	86.1301	2	83	0	0	360	1	Hyperinflammatory	0.857877
lactate_threshold=1, HyperClassYN=Hyperinflammatory	4.43403	501	85.7877	1	84	0	0	360	1	Hyperinflammatory	0.856164
lactate_threshold=1, HyperClassYN=Hyperinflammatory	4.47292	500	85.6164	2	86	0	0	360	1	Hyperinflammatory	0.85274
lactate_threshold=1, HyperClassYN=Hyperinflammatory	4.58056	498	85.274	2	88	0	0	360	1	Hyperinflammatory	0.849315
lactate_threshold=1, HyperClassYN=Hyperinflammatory	4.59653	496	84.9315	1	89	0	0	360	1	Hyperinflammatory	0.847603
lactate_threshold=1, HyperClassYN=Hyperinflammatory	4.7125	495	84.7603	2	91	0	0	360	1	Hyperinflammatory	0.844178
lactate_threshold=1, HyperClassYN=Hyperinflammatory	4.75347	493	84.4178	2	93	0	0	360	1	Hyperinflammatory	0.840753
lactate_threshold=1, HyperClassYN=Hyperinflammatory	4.825	491	84.0753	1	94	0	0	360	1	Hyperinflammatory	0.839041
lactate_threshold=1, HyperClassYN=Hyperinflammatory	4.92083	490	83.9041	2	96	0	0	360	1	Hyperinflammatory	0.835616
lactate_threshold=1, HyperClassYN=Hyperinflammatory	5.03889	488	83.5616	1	97	0	0	360	1	Hyperinflammatory	0.833904
lactate_threshold=1, HyperClassYN=Hyperinflammatory	5.09444	487	83.3904	2	99	0	0	360	1	Hyperinflammatory	0.830479
lactate_threshold=1, HyperClassYN=Hyperinflammatory	5.16389	485	83.0479	2	101	0	0	360	1	Hyperinflammatory	0.827055
lactate_threshold=1, HyperClassYN=Hyperinflammatory	5.25486	483	82.7055	1	102	0	0	360	1	Hyperinflammatory	0.825342
lactate_threshold=1, HyperClassYN=Hyperinflammatory	5.26389	482	82.5342	2	104	0	0	360	1	Hyperinflammatory	0.821918
lactate_threshold=1, HyperClassYN=Hyperinflammatory	5.29792	480	82.1918	1	105	0	0	360	1	Hyperinflammatory	0.820205
lactate_threshold=1, HyperClassYN=Hyperinflammatory	5.48264	479	82.0205	2	107	0	0	360	1	Hyperinflammatory	0.816781
lactate_threshold=1, HyperClassYN=Hyperinflammatory	5.54514	477	81.6781	2	109	0	0	360	1	Hyperinflammatory	0.813356
lactate_threshold=1, HyperClassYN=Hyperinflammatory	5.70278	475	81.3356	1	110	0	0	360	1	Hyperinflammatory	0.811644
lactate_threshold=1, HyperClassYN=Hyperinflammatory	5.84167	474	81.1644	2	112	0	0	360	1	Hyperinflammatory	0.808219
lactate_threshold=1, HyperClassYN=Hyperinflammatory	6.22153	472	80.8219	2	114	0	0	360	1	Hyperinflammatory	0.804795
lactate_threshold=1, HyperClassYN=Hyperinflammatory	6.41458	470	80.4795	1	115	0	0	360	1	Hyperinflammatory	0.803082
lactate_threshold=1, HyperClassYN=Hyperinflammatory	6.42292	469	80.3082	2	117	0	0	360	1	Hyperinflammatory	0.799658
lactate_threshold=1, HyperClassYN=Hyperinflammatory	6.48264	467	79.9658	1	118	0	0	360	1	Hyperinflammatory	0.797945
lactate_threshold=1, HyperClassYN=Hyperinflammatory	7.02847	466	79.7945	2	120	0	0	360	1	Hyperinflammatory	0.794521
lactate_threshold=1, HyperClassYN=Hyperinflammatory	7.21597	464	79.4521	2	122	0	0	360	1	Hyperinflammatory	0.791096
lactate_threshold=1, HyperClassYN=Hyperinflammatory	7.57778	462	79.1096	1	123	0	0	360	1	Hyperinflammatory	0.789384
lactate_threshold=1, HyperClassYN=Hyperinflammatory	7.81597	461	78.9384	2	125	0	0	360	1	Hyperinflammatory	0.785959
lactate_threshold=1, HyperClassYN=Hyperinflammatory	8.09097	459	78.5959	2	127	0	0	360	1	Hyperinflammatory	0.782534
lactate_threshold=1, HyperClassYN=Hyperinflammatory	8.13681	457	78.2534	1	128	0	0	360	1	Hyperinflammatory	0.780822
lactate_threshold=1, HyperClassYN=Hyperinflammatory	8.54653	456	78.0822	2	130	0	0	360	1	Hyperinflammatory	0.777397
lactate_threshold=1, HyperClassYN=Hyperinflammatory	8.70347	454	77.7397	1	131	0	0	360	1	Hyperinflammatory	0.775685
lactate_threshold=1, HyperClassYN=Hyperinflammatory	8.88472	453	77.5685	2	133	0	0	360	1	Hyperinflammatory	0.77226
lactate_threshold=1, HyperClassYN=Hyperinflammatory	9.52708	451	77.226	2	135	0	0	360	1	Hyperinflammatory	0.768836
lactate_threshold=1, HyperClassYN=Hyperinflammatory	9.53889	449	76.8836	1	136	0	0	360	1	Hyperinflammatory	0.767123
lactate_threshold=1, HyperClassYN=Hyperinflammatory	9.74861	448	76.7123	2	138	0	0	360	1	Hyperinflammatory	0.763699
lactate_threshold=1, HyperClassYN=Hyperinflammatory	9.9	446	76.3699	2	140	0	0	360	1	Hyperinflammatory	0.760274
lactate_threshold=1, HyperClassYN=Hyperinflammatory	10.0021	444	76.0274	1	141	0	0	360	1	Hyperinflammatory	0.758562
lactate_threshold=1, HyperClassYN=Hyperinflammatory	10.0396	443	75.8562	2	143	0	0	360	1	Hyperinflammatory	0.755137
lactate_threshold=1, HyperClassYN=Hyperinflammatory	10.2389	441	75.5137	1	144	0	0	360	1	Hyperinflammatory	0.753425
lactate_threshold=1, HyperClassYN=Hyperinflammatory	11.1354	440	75.3425	2	146	0	0	360	1	Hyperinflammatory	0.75
lactate_threshold=1, HyperClassYN=Hyperinflammatory	11.2493	438	75	2	148	0	0	360	1	Hyperinflammatory	0.746575
lactate_threshold=1, HyperClassYN=Hyperinflammatory	11.2993	436	74.6575	1	149	0	0	360	1	Hyperinflammatory	0.744863
lactate_threshold=1, HyperClassYN=Hyperinflammatory	12.1951	435	74.4863	2	151	0	0	360	1	Hyperinflammatory	0.741438
lactate_threshold=1, HyperClassYN=Hyperinflammatory	12.3646	433	74.1438	2	153	0	0	360	1	Hyperinflammatory	0.738014
lactate_threshold=1, HyperClassYN=Hyperinflammatory	12.8264	431	73.8014	1	154	0	0	360	1	Hyperinflammatory	0.736301
lactate_threshold=1, HyperClassYN=Hyperinflammatory	13.9424	430	73.6301	2	156	0	0	360	1	Hyperinflammatory	0.732877
lactate_threshold=1, HyperClassYN=Hyperinflammatory	14.659	428	73.2877	1	157	0	0	360	1	Hyperinflammatory	0.731164
lactate_threshold=1, HyperClassYN=Hyperinflammatory	14.8597	427	73.1164	2	159	0	0	360	1	Hyperinflammatory	0.72774
lactate_threshold=1, HyperClassYN=Hyperinflammatory	15.1028	425	72.774	2	161	0	0	360	1	Hyperinflammatory	0.724315
lactate_threshold=1, HyperClassYN=Hyperinflammatory	15.2028	423	72.4315	1	162	0	0	360	1	Hyperinflammatory	0.722603
lactate_threshold=1, HyperClassYN=Hyperinflammatory	15.4021	422	72.2603	2	164	0	0	360	1	Hyperinflammatory	0.719178
lactate_threshold=1, HyperClassYN=Hyperinflammatory	16.2826	420	71.9178	2	166	0	0	360	1	Hyperinflammatory	0.715753
lactate_threshold=1, HyperClassYN=Hyperinflammatory	16.3208	418	71.5753	1	167	0	0	360	1	Hyperinflammatory	0.714041
lactate_threshold=1, HyperClassYN=Hyperinflammatory	17.8896	417	71.4041	2	169	0	0	360	1	Hyperinflammatory	0.710616
lactate_threshold=1, HyperClassYN=Hyperinflammatory	18.3576	415	71.0616	1	170	0	0	360	1	Hyperinflammatory	0.708904
lactate_threshold=1, HyperClassYN=Hyperinflammatory	19.1417	414	70.8904	2	172	0	0	360	1	Hyperinflammatory	0.705479
lactate_threshold=1, HyperClassYN=Hyperinflammatory	20.3514	412	70.5479	2	174	0	0	360	1	Hyperinflammatory	0.702055
lactate_threshold=1, HyperClassYN=Hyperinflammatory	20.4132	410	70.2055	1	175	0	0	360	1	Hyperinflammatory	0.700342
lactate_threshold=1, HyperClassYN=Hyperinflammatory	20.6396	409	70.0342	2	177	0	0	360	1	Hyperinflammatory	0.696918
lactate_threshold=1, HyperClassYN=Hyperinflammatory	21.0181	407	69.6918	1	178	0	0	360	1	Hyperinflammatory	0.695205
lactate_threshold=1, HyperClassYN=Hyperinflammatory	21.9403	406	69.5205	2	180	0	0	360	1	Hyperinflammatory	0.691781
lactate_threshold=1, HyperClassYN=Hyperinflammatory	22.3444	404	69.1781	2	182	0	0	360	1	Hyperinflammatory	0.688356
lactate_threshold=1, HyperClassYN=Hyperinflammatory	23.1889	402	68.8356	1	183	0	0	360	1	Hyperinflammatory	0.686644
lactate_threshold=1, HyperClassYN=Hyperinflammatory	23.9083	401	68.6644	2	185	0	0	360	1	Hyperinflammatory	0.683219
lactate_threshold=1, HyperClassYN=Hyperinflammatory	24.2042	399	68.3219	2	187	0	0	360	1	Hyperinflammatory	0.679795
lactate_threshold=1, HyperClassYN=Hyperinflammatory	25.234	397	67.9795	1	188	0	0	360	1	Hyperinflammatory	0.678082
lactate_threshold=1, HyperClassYN=Hyperinflammatory	25.5694	396	67.8082	2	190	0	0	360	1	Hyperinflammatory	0.674658
lactate_threshold=1, HyperClassYN=Hyperinflammatory	25.6222	394	67.4658	1	191	0	0	360	1	Hyperinflammatory	0.672945
lactate_threshold=1, HyperClassYN=Hyperinflammatory	26.4993	393	67.2945	2	193	0	0	360	1	Hyperinflammatory	0.669521
lactate_threshold=1, HyperClassYN=Hyperinflammatory	30	391	66.9521	0	193	391	391	360	1	Hyperinflammatory	0.669521
lactate_threshold=1, HyperClassYN=Hypoinflammatory	0.304167	1065	100	2	2	0	0	656	1	Hypoinflammatory	0.998122
lactate_threshold=1, HyperClassYN=Hypoinflammatory	0.530556	1063	99.8122	1	3	0	0	656	1	Hypoinflammatory	0.997183
lactate_threshold=1, HyperClassYN=Hypoinflammatory	0.538194	1062	99.7183	2	5	0	0	656	1	Hypoinflammatory	0.995305
lactate_threshold=1, HyperClassYN=Hypoinflammatory	0.689583	1060	99.5305	2	7	0	0	656	1	Hypoinflammatory	0.993427
lactate_threshold=1, HyperClassYN=Hypoinflammatory	0.808333	1058	99.3427	1	8	0	0	656	1	Hypoinflammatory	0.992488
lactate_threshold=1, HyperClassYN=Hypoinflammatory	1.07153	1057	99.2488	2	10	0	0	656	1	Hypoinflammatory	0.99061
lactate_threshold=1, HyperClassYN=Hypoinflammatory	1.09583	1055	99.061	1	11	0	0	656	1	Hypoinflammatory	0.989671
lactate_threshold=1, HyperClassYN=Hypoinflammatory	1.34444	1054	98.9671	2	13	0	0	656	1	Hypoinflammatory	0.987793
lactate_threshold=1, HyperClassYN=Hypoinflammatory	1.36042	1052	98.7793	2	15	0	0	656	1	Hypoinflammatory	0.985915
lactate_threshold=1, HyperClassYN=Hypoinflammatory	1.72847	1050	98.5915	1	16	0	0	656	1	Hypoinflammatory	0.984977
lactate_threshold=1, HyperClassYN=Hypoinflammatory	1.73819	1049	98.4977	2	18	0	0	656	1	Hypoinflammatory	0.983099
lactate_threshold=1, HyperClassYN=Hypoinflammatory	1.89931	1047	98.3099	2	20	0	0	656	1	Hypoinflammatory	0.981221
lactate_threshold=1, HyperClassYN=Hypoinflammatory	2.19653	1045	98.1221	1	21	0	0	656	1	Hypoinflammatory	0.980282
lactate_threshold=1, HyperClassYN=Hypoinflammatory	2.30208	1044	98.0282	2	23	0	0	656	1	Hypoinflammatory	0.978404
lactate_threshold=1, HyperClassYN=Hypoinflammatory	2.37986	1042	97.8404	1	24	0	0	656	1	Hypoinflammatory	0.977465
lactate_threshold=1, HyperClassYN=Hypoinflammatory	2.49097	1041	97.7465	2	26	0	0	656	1	Hypoinflammatory	0.975587
lactate_threshold=1, HyperClassYN=Hypoinflammatory	2.61389	1039	97.5587	2	28	0	0	656	1	Hypoinflammatory	0.973709
lactate_threshold=1, HyperClassYN=Hypoinflammatory	2.7375	1037	97.3709	1	29	0	0	656	1	Hypoinflammatory	0.97277
lactate_threshold=1, HyperClassYN=Hypoinflammatory	2.78264	1036	97.277	2	31	0	0	656	1	Hypoinflammatory	0.970892
lactate_threshold=1, HyperClassYN=Hypoinflammatory	2.88125	1034	97.0892	2	33	0	0	656	1	Hypoinflammatory	0.969014
lactate_threshold=1, HyperClassYN=Hypoinflammatory	2.93819	1032	96.9014	1	34	0	0	656	1	Hypoinflammatory	0.968075
lactate_threshold=1, HyperClassYN=Hypoinflammatory	2.95208	1031	96.8075	2	36	0	0	656	1	Hypoinflammatory	0.966197
lactate_threshold=1, HyperClassYN=Hypoinflammatory	3.02431	1029	96.6197	1	37	0	0	656	1	Hypoinflammatory	0.965258
lactate_threshold=1, HyperClassYN=Hypoinflammatory	3.14028	1028	96.5258	2	39	0	0	656	1	Hypoinflammatory	0.96338
lactate_threshold=1, HyperClassYN=Hypoinflammatory	3.34514	1026	96.338	2	41	0	0	656	1	Hypoinflammatory	0.961502
lactate_threshold=1, HyperClassYN=Hypoinflammatory	3.34722	1024	96.1502	1	42	0	0	656	1	Hypoinflammatory	0.960563
lactate_threshold=1, HyperClassYN=Hypoinflammatory	3.38889	1023	96.0563	2	44	0	0	656	1	Hypoinflammatory	0.958685
lactate_threshold=1, HyperClassYN=Hypoinflammatory	3.40833	1021	95.8685	2	46	0	0	656	1	Hypoinflammatory	0.956808
lactate_threshold=1, HyperClassYN=Hypoinflammatory	3.49722	1019	95.6808	1	47	0	0	656	1	Hypoinflammatory	0.955869
lactate_threshold=1, HyperClassYN=Hypoinflammatory	3.74375	1018	95.5869	2	49	0	0	656	1	Hypoinflammatory	0.953991
lactate_threshold=1, HyperClassYN=Hypoinflammatory	3.85069	1016	95.3991	1	50	0	0	656	1	Hypoinflammatory	0.953052
lactate_threshold=1, HyperClassYN=Hypoinflammatory	3.88958	1015	95.3052	2	52	0	0	656	1	Hypoinflammatory	0.951174
lactate_threshold=1, HyperClassYN=Hypoinflammatory	4.07569	1013	95.1174	2	54	0	0	656	1	Hypoinflammatory	0.949296
lactate_threshold=1, HyperClassYN=Hypoinflammatory	4.125	1011	94.9296	1	55	0	0	656	1	Hypoinflammatory	0.948357
lactate_threshold=1, HyperClassYN=Hypoinflammatory	4.20486	1010	94.8357	2	57	0	0	656	1	Hypoinflammatory	0.946479
lactate_threshold=1, HyperClassYN=Hypoinflammatory	4.21944	1008	94.6479	1	58	0	0	656	1	Hypoinflammatory	0.94554
lactate_threshold=1, HyperClassYN=Hypoinflammatory	4.40556	1007	94.554	2	60	0	0	656	1	Hypoinflammatory	0.943662
lactate_threshold=1, HyperClassYN=Hypoinflammatory	4.46389	1005	94.3662	2	62	0	0	656	1	Hypoinflammatory	0.941784
lactate_threshold=1, HyperClassYN=Hypoinflammatory	4.48889	1003	94.1784	1	63	0	0	656	1	Hypoinflammatory	0.940845
lactate_threshold=1, HyperClassYN=Hypoinflammatory	4.56597	1002	94.0845	2	65	0	0	656	1	Hypoinflammatory	0.938967
lactate_threshold=1, HyperClassYN=Hypoinflammatory	4.57917	1000	93.8967	2	67	0	0	656	1	Hypoinflammatory	0.937089
lactate_threshold=1, HyperClassYN=Hypoinflammatory	4.93958	998	93.7089	1	68	0	0	656	1	Hypoinflammatory	0.93615
lactate_threshold=1, HyperClassYN=Hypoinflammatory	4.97292	997	93.615	2	70	0	0	656	1	Hypoinflammatory	0.934272
lactate_threshold=1, HyperClassYN=Hypoinflammatory	4.99028	995	93.4272	1	71	0	0	656	1	Hypoinflammatory	0.933333
lactate_threshold=1, HyperClassYN=Hypoinflammatory	5.13819	994	93.3333	2	73	0	0	656	1	Hypoinflammatory	0.931455
lactate_threshold=1, HyperClassYN=Hypoinflammatory	5.26806	992	93.1455	2	75	0	0	656	1	Hypoinflammatory	0.929577
lactate_threshold=1, HyperClassYN=Hypoinflammatory	5.27986	990	92.9577	1	76	0	0	656	1	Hypoinflammatory	0.928638
lactate_threshold=1, HyperClassYN=Hypoinflammatory	5.33542	989	92.8638	2	78	0	0	656	1	Hypoinflammatory	0.926761
lactate_threshold=1, HyperClassYN=Hypoinflammatory	5.62222	987	92.6761	2	80	0	0	656	1	Hypoinflammatory	0.924883
lactate_threshold=1, HyperClassYN=Hypoinflammatory	5.64653	985	92.4883	1	81	0	0	656	1	Hypoinflammatory	0.923944
lactate_threshold=1, HyperClassYN=Hypoinflammatory	5.93889	984	92.3944	2	83	0	0	656	1	Hypoinflammatory	0.922066
lactate_threshold=1, HyperClassYN=Hypoinflammatory	5.94931	982	92.2066	1	84	0	0	656	1	Hypoinflammatory	0.921127
lactate_threshold=1, HyperClassYN=Hypoinflammatory	6.00347	981	92.1127	2	86	0	0	656	1	Hypoinflammatory	0.919249
lactate_threshold=1, HyperClassYN=Hypoinflammatory	6.15694	979	91.9249	2	88	0	0	656	1	Hypoinflammatory	0.917371
lactate_threshold=1, HyperClassYN=Hypoinflammatory	6.17014	977	91.7371	1	89	0	0	656	1	Hypoinflammatory	0.916432
lactate_threshold=1, HyperClassYN=Hypoinflammatory	6.18194	976	91.6432	2	91	0	0	656	1	Hypoinflammatory	0.914554
lactate_threshold=1, HyperClassYN=Hypoinflammatory	6.27431	974	91.4554	2	93	0	0	656	1	Hypoinflammatory	0.912676
lactate_threshold=1, HyperClassYN=Hypoinflammatory	6.46597	972	91.2676	1	94	0	0	656	1	Hypoinflammatory	0.911737
lactate_threshold=1, HyperClassYN=Hypoinflammatory	6.55556	971	91.1737	2	96	0	0	656	1	Hypoinflammatory	0.909859
lactate_threshold=1, HyperClassYN=Hypoinflammatory	6.73958	969	90.9859	1	97	0	0	656	1	Hypoinflammatory	0.90892
lactate_threshold=1, HyperClassYN=Hypoinflammatory	6.83819	968	90.892	2	99	0	0	656	1	Hypoinflammatory	0.907042
lactate_threshold=1, HyperClassYN=Hypoinflammatory	6.84097	966	90.7042	2	101	0	0	656	1	Hypoinflammatory	0.905164
lactate_threshold=1, HyperClassYN=Hypoinflammatory	6.88403	964	90.5164	1	102	0	0	656	1	Hypoinflammatory	0.904225
lactate_threshold=1, HyperClassYN=Hypoinflammatory	7.18819	963	90.4225	2	104	0	0	656	1	Hypoinflammatory	0.902347
lactate_threshold=1, HyperClassYN=Hypoinflammatory	7.20764	961	90.2347	2	106	0	0	656	1	Hypoinflammatory	0.900469
lactate_threshold=1, HyperClassYN=Hypoinflammatory	7.20903	959	90.0469	1	107	0	0	656	1	Hypoinflammatory	0.899531
lactate_threshold=1, HyperClassYN=Hypoinflammatory	7.68333	958	89.9531	2	109	0	0	656	1	Hypoinflammatory	0.897653
lactate_threshold=1, HyperClassYN=Hypoinflammatory	7.89236	956	89.7653	1	110	0	0	656	1	Hypoinflammatory	0.896714
lactate_threshold=1, HyperClassYN=Hypoinflammatory	7.96111	955	89.6714	2	112	0	0	656	1	Hypoinflammatory	0.894836
lactate_threshold=1, HyperClassYN=Hypoinflammatory	8.19931	953	89.4836	2	114	0	0	656	1	Hypoinflammatory	0.892958
lactate_threshold=1, HyperClassYN=Hypoinflammatory	8.37292	951	89.2958	1	115	0	0	656	1	Hypoinflammatory	0.892019
lactate_threshold=1, HyperClassYN=Hypoinflammatory	8.73125	950	89.2019	2	117	0	0	656	1	Hypoinflammatory	0.890141
lactate_threshold=1, HyperClassYN=Hypoinflammatory	9.07986	948	89.0141	2	119	0	0	656	1	Hypoinflammatory	0.888263
lactate_threshold=1, HyperClassYN=Hypoinflammatory	9.12569	946	88.8263	1	120	0	0	656	1	Hypoinflammatory	0.887324
lactate_threshold=1, HyperClassYN=Hypoinflammatory	9.84583	945	88.7324	2	122	0	0	656	1	Hypoinflammatory	0.885446
lactate_threshold=1, HyperClassYN=Hypoinflammatory	9.95	943	88.5446	1	123	0	0	656	1	Hypoinflammatory	0.884507
lactate_threshold=1, HyperClassYN=Hypoinflammatory	10.359	942	88.4507	2	125	0	0	656	1	Hypoinflammatory	0.882629
lactate_threshold=1, HyperClassYN=Hypoinflammatory	10.4569	940	88.2629	2	127	0	0	656	1	Hypoinflammatory	0.880751
lactate_threshold=1, HyperClassYN=Hypoinflammatory	11.1236	938	88.0751	1	128	0	0	656	1	Hypoinflammatory	0.879812
lactate_threshold=1, HyperClassYN=Hypoinflammatory	11.4653	937	87.9812	2	130	0	0	656	1	Hypoinflammatory	0.877934
lactate_threshold=1, HyperClassYN=Hypoinflammatory	12.0576	935	87.7934	2	132	0	0	656	1	Hypoinflammatory	0.876056
lactate_threshold=1, HyperClassYN=Hypoinflammatory	12.0847	933	87.6056	1	133	0	0	656	1	Hypoinflammatory	0.875117
lactate_threshold=1, HyperClassYN=Hypoinflammatory	12.2535	932	87.5117	2	135	0	0	656	1	Hypoinflammatory	0.873239
lactate_threshold=1, HyperClassYN=Hypoinflammatory	12.9736	930	87.3239	1	136	0	0	656	1	Hypoinflammatory	0.8723
lactate_threshold=1, HyperClassYN=Hypoinflammatory	13.4549	929	87.23	2	138	0	0	656	1	Hypoinflammatory	0.870423
lactate_threshold=1, HyperClassYN=Hypoinflammatory	13.7264	927	87.0423	2	140	0	0	656	1	Hypoinflammatory	0.868545
lactate_threshold=1, HyperClassYN=Hypoinflammatory	13.875	925	86.8545	1	141	0	0	656	1	Hypoinflammatory	0.867606
lactate_threshold=1, HyperClassYN=Hypoinflammatory	14.1097	924	86.7606	2	143	0	0	656	1	Hypoinflammatory	0.865728
lactate_threshold=1, HyperClassYN=Hypoinflammatory	14.1326	922	86.5728	2	145	0	0	656	1	Hypoinflammatory	0.86385
lactate_threshold=1, HyperClassYN=Hypoinflammatory	14.5687	920	86.385	1	146	0	0	656	1	Hypoinflammatory	0.862911
lactate_threshold=1, HyperClassYN=Hypoinflammatory	14.8938	919	86.2911	2	148	0	0	656	1	Hypoinflammatory	0.861033
lactate_threshold=1, HyperClassYN=Hypoinflammatory	14.959	917	86.1033	1	149	0	0	656	1	Hypoinflammatory	0.860094
lactate_threshold=1, HyperClassYN=Hypoinflammatory	15.1153	916	86.0094	2	151	0	0	656	1	Hypoinflammatory	0.858216
lactate_threshold=1, HyperClassYN=Hypoinflammatory	15.2431	914	85.8216	2	153	0	0	656	1	Hypoinflammatory	0.856338
lactate_threshold=1, HyperClassYN=Hypoinflammatory	15.3438	912	85.6338	1	154	0	0	656	1	Hypoinflammatory	0.855399
lactate_threshold=1, HyperClassYN=Hypoinflammatory	15.4361	911	85.5399	2	156	0	0	656	1	Hypoinflammatory	0.853521
lactate_threshold=1, HyperClassYN=Hypoinflammatory	16.9708	909	85.3521	2	158	0	0	656	1	Hypoinflammatory	0.851643
lactate_threshold=1, HyperClassYN=Hypoinflammatory	17.2063	907	85.1643	1	159	0	0	656	1	Hypoinflammatory	0.850704
lactate_threshold=1, HyperClassYN=Hypoinflammatory	17.3694	906	85.0704	2	161	0	0	656	1	Hypoinflammatory	0.848826
lactate_threshold=1, HyperClassYN=Hypoinflammatory	17.4062	904	84.8826	1	162	0	0	656	1	Hypoinflammatory	0.847887
lactate_threshold=1, HyperClassYN=Hypoinflammatory	18.1187	903	84.7887	2	164	0	0	656	1	Hypoinflammatory	0.846009
lactate_threshold=1, HyperClassYN=Hypoinflammatory	18.3917	901	84.6009	2	166	0	0	656	1	Hypoinflammatory	0.844131
lactate_threshold=1, HyperClassYN=Hypoinflammatory	18.6354	899	84.4131	1	167	0	0	656	1	Hypoinflammatory	0.843192
lactate_threshold=1, HyperClassYN=Hypoinflammatory	18.8167	898	84.3192	2	169	0	0	656	1	Hypoinflammatory	0.841315
lactate_threshold=1, HyperClassYN=Hypoinflammatory	19.6632	896	84.1315	2	171	0	0	656	1	Hypoinflammatory	0.839437
lactate_threshold=1, HyperClassYN=Hypoinflammatory	19.759	894	83.9437	1	172	0	0	656	1	Hypoinflammatory	0.838498
lactate_threshold=1, HyperClassYN=Hypoinflammatory	22.5674	893	83.8498	2	174	0	0	656	1	Hypoinflammatory	0.83662
lactate_threshold=1, HyperClassYN=Hypoinflammatory	22.9931	891	83.662	1	175	0	0	656	1	Hypoinflammatory	0.835681
lactate_threshold=1, HyperClassYN=Hypoinflammatory	23.6285	890	83.5681	2	177	0	0	656	1	Hypoinflammatory	0.833803
lactate_threshold=1, HyperClassYN=Hypoinflammatory	23.7125	888	83.3803	2	179	0	0	656	1	Hypoinflammatory	0.831925
lactate_threshold=1, HyperClassYN=Hypoinflammatory	24.3319	886	83.1925	1	180	0	0	656	1	Hypoinflammatory	0.830986
lactate_threshold=1, HyperClassYN=Hypoinflammatory	25.8222	885	83.0986	2	182	0	0	656	1	Hypoinflammatory	0.829108
lactate_threshold=1, HyperClassYN=Hypoinflammatory	25.8493	883	82.9108	2	184	0	0	656	1	Hypoinflammatory	0.82723
lactate_threshold=1, HyperClassYN=Hypoinflammatory	27.4417	881	82.723	1	185	0	0	656	1	Hypoinflammatory	0.826291
lactate_threshold=1, HyperClassYN=Hypoinflammatory	28.3549	880	82.6291	2	187	0	0	656	1	Hypoinflammatory	0.824413
lactate_threshold=1, HyperClassYN=Hypoinflammatory	28.3958	878	82.4413	1	188	0	0	656	1	Hypoinflammatory	0.823474
lactate_threshold=1, HyperClassYN=Hypoinflammatory	29.0813	877	82.3474	2	190	0	0	656	1	Hypoinflammatory	0.821596
lactate_threshold=1, HyperClassYN=Hypoinflammatory	29.4576	875	82.1596	2	192	0	0	656	1	Hypoinflammatory	0.819718
lactate_threshold=1, HyperClassYN=Hypoinflammatory	29.8972	873	81.9718	1	193	0	0	656	1	Hypoinflammatory	0.818779
lactate_threshold=1, HyperClassYN=Hypoinflammatory	30	872	81.8779	0	193	872	872	656	1	Hypoinflammatory	0.818779

## Sheet: Figure3a
org	hyper_probability
S.aureus	0.0678358
S.aureus	0.0720739
Streptococcus	0.0351074
E.coli	0.958051
Streptococcus	0.0422091
Streptococcus	0.00518173
S.aureus	0.0094415
S.aureus	0.00424194
S.aureus	0.219467
Enterococcus	0.00403129
S.aureus	0.00346836
S.aureus	0.108321
Streptococcus	0.0708831
S.aureus	0.0509554
S.aureus	0.451937
S.aureus	0.000899839
S.aureus	0.0017761
E.coli	0.0416781
Streptococcus	0.0111461
S.aureus	0.339464
Streptococcus	0.00134276
S.aureus	0.542885
S.aureus	0.299714
S.aureus	0.926317
S.aureus	0.156727
Streptococcus	0.0888687
S.aureus	0.125722
Streptococcus	0.165449
Enterococcus	0.000276354
S.aureus	0.319958
S.aureus	0.887086
Streptococcus	0.096044
S.aureus	0.994786
S.aureus	0.218801
S.aureus	0.110349
E.coli	0.0280998
S.aureus	0.000130012
S.aureus	0.161259
Enterococcus	0.263181
S.aureus	0.00106768
S.aureus	0.000102377
Klebsiella	0.876379
E.coli	0.0697203
S.aureus	0.0618694
Other Enterobacterales	0.899902
Klebsiella	0.83954
S.aureus	0.91106
E.coli	0.0698461
E.coli	0.633082
S.aureus	0.756474
S.aureus	0.893516
S.aureus	0.941752
Enterococcus	0.138189
P.aeruginosa	0.00513624
Streptococcus	0.253878
E.coli	0.528352
Streptococcus	0.00483999
P.aeruginosa	0.0392835
E.coli	0.996768
S.aureus	0.00127875
Klebsiella	0.044758
S.aureus	0.540096
Other Enterobacterales	0.956979
Streptococcus	0.000311833
S.aureus	0.00811406
E.coli	0.514033
E.coli	0.706173
Klebsiella	0.926324
S.aureus	0.00696379
Klebsiella	0.113658
S.aureus	0.272063
E.coli	0.979877
S.aureus	0.000106603
S.aureus	0.000208489
Klebsiella	0.663479
E.coli	0.0144444
E.coli	0.947486
S.aureus	0.00323599
E.coli	0.665772
S.aureus	0.00204467
S.aureus	0.346757
E.coli	0.0178259
Streptococcus	0.859832
P.aeruginosa	0.79387
S.aureus	0.00476589
E.coli	0.049501
S.aureus	0.00423468
S.aureus	0.511553
E.coli	0.0618186
E.coli	0.534002
Klebsiella	0.823882
E.coli	0.4333
S.aureus	0.212508
E.coli	0.803925
S.aureus	0.919232
E.coli	0.946862
S.aureus	0.0387103
S.aureus	0.569744
S.aureus	0.866588
Klebsiella	0.0987533
E.coli	0.815774
S.aureus	0.00436809
S.aureus	0.000358702
Streptococcus	0.129771
Enterococcus	0.047819
S.aureus	0.801562
E.coli	0.0195942
S.aureus	0.030642
Streptococcus	0.0388946
P.aeruginosa	0.868012
Streptococcus	0.070775
S.aureus	0.00659725
S.aureus	0.444066
Enterococcus	0.00155413
Streptococcus	0.963977
Klebsiella	0.972281
S.aureus	0.233427
S.aureus	0.0288825
S.aureus	0.195201
Streptococcus	0.807516
S.aureus	0.109126
E.coli	0.0577778
E.coli	0.947604
Streptococcus	0.64237
Klebsiella	0.960604
Enterococcus	0.95525
Other Enterobacterales	0.0444299
Streptococcus	0.0168994
Other Enterobacterales	0.538084
S.aureus	0.877315
S.aureus	0.0258519
S.aureus	0.00712059
S.aureus	0.204481
S.aureus	0.132285
E.coli	0.927479
E.coli	0.13
S.aureus	0.0902133
Streptococcus	0.0137259
Streptococcus	0.190284
Enterococcus	0.0138429
S.aureus	0.235548
Streptococcus	0.00180428
S.aureus	0.00153237
S.aureus	0.199413
E.coli	0.435129
Enterococcus	0.122565
S.aureus	0.00783852
Streptococcus	0.0416565
E.coli	0.382988
Klebsiella	0.000467646
Enterococcus	0.0565338
S.aureus	0.00495794
Klebsiella	0.0162912
E.coli	0.15127
P.aeruginosa	0.00622733
Streptococcus	0.150111
S.aureus	0.821382
Klebsiella	0.878941
Enterococcus	0.00946802
S.aureus	0.00377253
E.coli	0.726358
S.aureus	0.0322776
S.aureus	0.000203306
E.coli	0.0495526
E.coli	0.683592
Streptococcus	0.00843668
S.aureus	0.845245
E.coli	0.0608323
S.aureus	0.0172712
S.aureus	0.0929659
Enterococcus	0.00741149
Klebsiella	0.0224463
P.aeruginosa	0.739994
S.aureus	0.00493362
S.aureus	0.00113697
S.aureus	0.194284
Streptococcus	0.616066
E.coli	0.112067
Klebsiella	0.518282
Klebsiella	0.9441
E.coli	0.841337
E.coli	0.866077
S.aureus	0.000279844
Streptococcus	0.821388
S.aureus	0.141329
S.aureus	0.19297
E.coli	0.94275
Streptococcus	0.512821
S.aureus	0.968813
E.coli	0.295772
Enterococcus	0.41172
E.coli	0.45473
Enterococcus	0.367473
S.aureus	0.000187557
P.aeruginosa	0.427425
Klebsiella	0.165617
S.aureus	0.00536232
P.aeruginosa	0.0219111
E.coli	0.0358799
E.coli	0.235683
P.aeruginosa	0.848172
E.coli	0.656754
E.coli	0.992021
Other Enterobacterales	0.132139
S.aureus	0.0815191
Enterococcus	0.142539
Other Enterobacterales	0.0962584
Other Enterobacterales	0.687887
Klebsiella	0.885958
E.coli	0.712055
Klebsiella	0.211148
S.aureus	0.821977
S.aureus	0.0991744
S.aureus	0.704964
E.coli	0.0627223
Enterococcus	0.669164
E.coli	0.0591086
Streptococcus	0.337693
Streptococcus	0.0302087
Streptococcus	0.513447
Streptococcus	0.815736
Streptococcus	0.17672
Enterococcus	0.313959
S.aureus	0.78296
S.aureus	0.483812
Other Enterobacterales	0.0212206
S.aureus	0.861802
Klebsiella	0.12263
S.aureus	0.0121324
S.aureus	0.00290731
S.aureus	0.729459
S.aureus	0.00658476
Other Enterobacterales	0.0834719
S.aureus	0.296875
Streptococcus	0.0680551
E.coli	0.289778
S.aureus	0.0653219
S.aureus	0.638159
S.aureus	0.00822137
Other Enterobacterales	0.00957255
S.aureus	0.0041733
S.aureus	0.00778874
E.coli	0.106849
S.aureus	0.926732
Streptococcus	0.473014
E.coli	0.542818
S.aureus	0.0215869
Klebsiella	0.262448
Enterococcus	0.0146156
Streptococcus	0.958989
Other Enterobacterales	0.00550701
E.coli	0.329381
S.aureus	0.618581
Klebsiella	0.954366
S.aureus	0.0128224
Klebsiella	0.0187094
S.aureus	0.00407501
Klebsiella	0.341486
S.aureus	0.971748
S.aureus	0.559751
S.aureus	0.0649541
Enterococcus	0.162511
E.coli	0.839464
S.aureus	0.776678
Other Enterobacterales	0.015203
S.aureus	0.809582
S.aureus	0.0409712
E.coli	0.101286
E.coli	0.645613
Klebsiella	0.0884295
E.coli	0.721293
S.aureus	0.966488
S.aureus	0.868167
S.aureus	0.0119576
Streptococcus	0.00419406
E.coli	0.0686011
S.aureus	0.0238963
E.coli	0.231045
E.coli	0.636315
S.aureus	0.703336
Other Enterobacterales	0.0986741
S.aureus	0.551294
Klebsiella	0.969628
S.aureus	0.000127418
Streptococcus	0.460517
E.coli	0.822231
S.aureus	0.0148737
Enterococcus	0.65432
S.aureus	0.938104
E.coli	0.0759898
Klebsiella	0.109284
S.aureus	0.194681
P.aeruginosa	0.0289809
S.aureus	0.00563559
E.coli	0.125471
S.aureus	0.658254
E.coli	0.881599
Enterococcus	0.905884
S.aureus	0.0567912
Enterococcus	0.0750128
E.coli	0.0178558
E.coli	0.359436
Enterococcus	0.062284
S.aureus	0.0272821
E.coli	0.762855
S.aureus	0.866506
Streptococcus	0.895384
Streptococcus	0.241769
E.coli	0.101272
S.aureus	0.647072
E.coli	0.205018
Enterococcus	0.40956
Streptococcus	0.00382006
Other Enterobacterales	0.67681
E.coli	0.0256159
E.coli	0.0180762
S.aureus	0.81815
E.coli	0.970173
S.aureus	0.689537
Other Enterobacterales	0.92723
Enterococcus	0.376959
E.coli	0.737017
E.coli	0.538814
Klebsiella	0.00180554
E.coli	0.182315
S.aureus	0.916618
Klebsiella	0.941292
E.coli	0.205156
Klebsiella	0.965521
Streptococcus	0.0604237
E.coli	0.826868
E.coli	0.962541
E.coli	0.766223
S.aureus	0.0117099
Streptococcus	0.617652
S.aureus	0.1493
S.aureus	0.0207773
Klebsiella	0.00980552
S.aureus	0.529537
Enterococcus	0.0532882
S.aureus	0.142739
Other Enterobacterales	0.763375
Klebsiella	0.270751
E.coli	0.0288889
Streptococcus	0.669157
S.aureus	0.198308
Klebsiella	0.109766
Enterococcus	0.231901
E.coli	0.0183337
S.aureus	0.696639
P.aeruginosa	0.058608
Streptococcus	0.0418545
S.aureus	0.0347182
S.aureus	0.0195689
Streptococcus	0.267411
E.coli	0.182395
E.coli	0.135626
S.aureus	0.0016745
Streptococcus	0.488657
S.aureus	0.00188415
Enterococcus	0.00671193
S.aureus	0.691144
Enterococcus	0.00839928
E.coli	0.0152681
E.coli	0.750818
E.coli	0.955152
S.aureus	0.00832242
S.aureus	0.219483
Streptococcus	0.414883
Streptococcus	0.904156
Streptococcus	0.578976
Other Enterobacterales	0.0075337
S.aureus	0.00184351
S.aureus	0.145818
E.coli	0.906879
S.aureus	0.289001
S.aureus	0.952771
Enterococcus	0.0144649
E.coli	0.0722222
E.coli	0.822164
E.coli	0.171319
S.aureus	0.184814
Other Enterobacterales	0.661627
Klebsiella	0.990612
S.aureus	0.989123
S.aureus	0.0797449
S.aureus	0.000852521
S.aureus	0.00553481
Other Enterobacterales	0.922428
Klebsiella	0.060638
S.aureus	0.0166194
Klebsiella	0.610889
S.aureus	0.97683
Enterococcus	0.0346641
Other Enterobacterales	0.964158
S.aureus	0.00124693
Streptococcus	0.000217369
S.aureus	0.0143766
P.aeruginosa	0.914619
Streptococcus	0.981986
P.aeruginosa	0.121755
Other Enterobacterales	0.0846412
Streptococcus	0.00270825
S.aureus	0.0286313
Other Enterobacterales	0.0834743
P.aeruginosa	0.970666
S.aureus	0.0138117
S.aureus	0.779718
P.aeruginosa	0.52706
S.aureus	0.543565
Streptococcus	0.0374105
Klebsiella	0.472946
Streptococcus	0.905222
Streptococcus	0.0293419
S.aureus	0.0581504
Klebsiella	0.0186779
E.coli	0.992211
S.aureus	0.00148939
S.aureus	0.00324479
S.aureus	0.308093
S.aureus	0.000398439
S.aureus	0.592772
Klebsiella	0.15837
S.aureus	0.000177945
Streptococcus	0.113667
Klebsiella	0.000821942
E.coli	0.115556
E.coli	0.126194
E.coli	0.0190663
Streptococcus	0.366277
Klebsiella	0.990507
S.aureus	0.00261541
P.aeruginosa	0.770415
S.aureus	0.666461
P.aeruginosa	0.982109
S.aureus	0.000851025
E.coli	0.562374
S.aureus	0.221088
S.aureus	0.00183295
E.coli	0.0239069
S.aureus	0.00752306
S.aureus	0.261148
P.aeruginosa	0.039096
Enterococcus	0.337834
P.aeruginosa	0.270688
E.coli	0.662606
Other Enterobacterales	0.336563
S.aureus	0.0356583
S.aureus	0.901304
S.aureus	0.0115178
E.coli	0.355078
E.coli	0.0144847
E.coli	0.972038
S.aureus	0.96246
Enterococcus	0.151793
E.coli	0.591392
Other Enterobacterales	0.877461
S.aureus	0.827793
Streptococcus	0.0149941
Other Enterobacterales	0.981186
S.aureus	0.367143
S.aureus	0.00396658
Klebsiella	0.0370435
Other Enterobacterales	0.965483
S.aureus	0.932361
S.aureus	0.157121
P.aeruginosa	0.867355
S.aureus	0.00688613
Streptococcus	0.120612
S.aureus	0.962995
Other Enterobacterales	0.309736
Streptococcus	0.0225171
S.aureus	0.00582631
Streptococcus	0.0117832
E.coli	0.112056
S.aureus	0.0541346
S.aureus	0.0130208
E.coli	0.546963
S.aureus	0.00291914
S.aureus	0.0362873
Other Enterobacterales	0.821758
S.aureus	0.617142
Other Enterobacterales	0.15208
Enterococcus	0.0030567
Other Enterobacterales	0.989906
S.aureus	0.197967
E.coli	0.0190777
E.coli	0.202972
Enterococcus	0.00909022
P.aeruginosa	0.992507
S.aureus	0.125621
S.aureus	0.98035
Enterococcus	0.000166912
Streptococcus	0.026823
S.aureus	0.117913
S.aureus	0.00028493
Klebsiella	0.738709
Other Enterobacterales	0.517159
S.aureus	0.0505617
S.aureus	0.158688
E.coli	0.330584
S.aureus	0.00866324
Enterococcus	0.103436
E.coli	0.966168
S.aureus	0.07005
Klebsiella	0.322289
Klebsiella	0.0044153
S.aureus	0.0164582
S.aureus	0.000225988
Streptococcus	0.981482
S.aureus	0.0034932
E.coli	0.956313
S.aureus	0.0163801
Streptococcus	0.208876
E.coli	0.968136
S.aureus	0.920445
Streptococcus	0.00257343
S.aureus	0.0364552
S.aureus	0.00539554
S.aureus	0.330927
Klebsiella	0.0137353
Streptococcus	0.00331858
E.coli	0.999
Streptococcus	0.00782941
E.coli	0.176021
E.coli	0.260273
E.coli	0.0585067
S.aureus	0.030931
Klebsiella	0.0847605
S.aureus	0.00491477
P.aeruginosa	0.93028
E.coli	0.0150068
Other Enterobacterales	0.820641
Klebsiella	0.95919
S.aureus	0.014002
E.coli	0.247319
P.aeruginosa	0.87732
S.aureus	0.243498
S.aureus	0.091372
Klebsiella	0.049875
Klebsiella	0.835925
E.coli	0.0518272
Klebsiella	0.967409
S.aureus	0.00666132
Other Enterobacterales	0.860408
E.coli	0.221451
S.aureus	0.104004
S.aureus	0.00204252
S.aureus	0.00121681
Other Enterobacterales	0.00710267
S.aureus	0.0589567
P.aeruginosa	0.903024
S.aureus	0.397402
E.coli	0.132192
E.coli	0.433319
Klebsiella	0.0312737
Streptococcus	0.00155043
E.coli	0.101111
Enterococcus	0.216484
S.aureus	0.608258
S.aureus	0.087485
E.coli	0.987507
Enterococcus	0.199446
S.aureus	0.237685
Streptococcus	0.00049095
P.aeruginosa	0.00521426
Streptococcus	0.0711086
S.aureus	0.00309298
Streptococcus	0.900044
Enterococcus	0.00169741
Klebsiella	0.240359
E.coli	0.84843
E.coli	0.221489
S.aureus	0.744546
E.coli	0.542843
S.aureus	0.0230355
Streptococcus	0.513885
S.aureus	0.00297888
E.coli	0.0686601
E.coli	0.0433333
Enterococcus	0.0329779
S.aureus	0.0739361
E.coli	0.894255
E.coli	0.894313
Enterococcus	0.0761803
Klebsiella	0.00422548
E.coli	0.865695
Other Enterobacterales	0.00189391
S.aureus	0.878012
Streptococcus	0.0190123
Streptococcus	0.867558
Other Enterobacterales	0.75024
Other Enterobacterales	0.416243
Streptococcus	0.00380294
S.aureus	0.0308658
Streptococcus	0.320588
E.coli	0.0866667
Klebsiella	0.011864
S.aureus	0.00871336
S.aureus	0.0157299
E.coli	0.151328
Enterococcus	0.00391828
Klebsiella	0.647792
E.coli	0.457685
S.aureus	0.308152
S.aureus	0.00107039
Streptococcus	0.500903
S.aureus	0.012511
S.aureus	0.000100691
S.aureus	0.472943
E.coli	0.0199068
S.aureus	0.844808
S.aureus	0.0212162
Streptococcus	0.697117
S.aureus	0.20887
E.coli	0.0591304
Streptococcus	0.0777498
Other Enterobacterales	0.0806316
Streptococcus	0.788723
P.aeruginosa	0.253905
S.aureus	0.0806111
Streptococcus	0.412517
E.coli	0.0403821
E.coli	0.51941
P.aeruginosa	0.0439738
E.coli	0.832705
Streptococcus	0.00384958
Klebsiella	0.0291946
S.aureus	0.0030118
S.aureus	0.0080086
Other Enterobacterales	0.0382743
Streptococcus	0.780032
E.coli	0.858092
E.coli	0.0553374
S.aureus	0.756377
S.aureus	0.0204032
S.aureus	0.0666693
E.coli	0.108337
E.coli	0.715691
P.aeruginosa	0.943949
Klebsiella	0.000628007
E.coli	0.162817
S.aureus	0.0976462
Streptococcus	0.513564
Enterococcus	0.00357776
Streptococcus	0.0212832
E.coli	0.750858
S.aureus	0.00146737
Enterococcus	0.322242
S.aureus	0.0218126
S.aureus	0.0536876
Streptococcus	0.666554
Streptococcus	0.00217206
E.coli	0.833778
E.coli	0.0191737
E.coli	2.11e-05
S.aureus	0.000777142
Klebsiella	0.207204
E.coli	0.585075
S.aureus	0.00963071
S.aureus	0.652371
E.coli	0.991901
E.coli	0.204412
S.aureus	0.0787216
S.aureus	0.978837
Streptococcus	0.111918
Enterococcus	0.742307
E.coli	0.556035
E.coli	0.536
Other Enterobacterales	0.045348
S.aureus	0.0321009
Klebsiella	0.00142834
E.coli	0.0660653
S.aureus	0.933218
S.aureus	0.692508
Streptococcus	0.974494
Klebsiella	0.381319
Streptococcus	0.00533818
S.aureus	0.00127476
S.aureus	0.0205043
E.coli	0.454693
S.aureus	0.9247
Streptococcus	0.0186958
S.aureus	0.198944
S.aureus	0.941004
Klebsiella	0.152031
S.aureus	0.00542577
Streptococcus	0.0107724
Enterococcus	0.0393115
Streptococcus	0.000818969
Streptococcus	0.00182451
Klebsiella	0.917259
S.aureus	0.0646179
E.coli	0.868648
S.aureus	0.809463
Enterococcus	0.00922816
S.aureus	0.0737829
S.aureus	0.00756244
Klebsiella	0.000419871
S.aureus	0.0203832
Other Enterobacterales	0.322151
E.coli	0.815878
S.aureus	0.672853
S.aureus	0.605863
S.aureus	0.0945126
E.coli	0.956358
Other Enterobacterales	0.0033889
S.aureus	0.425176
E.coli	0.991202
E.coli	0.633184
S.aureus	0.602684
Streptococcus	0.0302007
S.aureus	0.106601
Other Enterobacterales	0.753861
Streptococcus	0.0641035
E.coli	0.585006
E.coli	0.976658
E.coli	0.98761
S.aureus	0.339346
E.coli	0.0162137
S.aureus	0.0442521
Klebsiella	0.946913
Streptococcus	0.191579
Klebsiella	0.945363
S.aureus	0.277784
Enterococcus	0.415309
S.aureus	0.0162688
E.coli	0.0710324
S.aureus	0.0390177
Klebsiella	0.285231
P.aeruginosa	0.0422523
E.coli	0.712124
S.aureus	0.0560909
Other Enterobacterales	0.59872
E.coli	0.974146
Klebsiella	0.889921
S.aureus	0.96241
Streptococcus	0.0895241
E.coli	0.979334
S.aureus	0.308693
Streptococcus	0.86798
E.coli	0.974091
S.aureus	0.0400855
S.aureus	0.0079812
S.aureus	0.385277
E.coli	0.0320079
S.aureus	0.00343935
Enterococcus	0.00911437
Enterococcus	0.000326056
S.aureus	0.311027
Other Enterobacterales	0.322273
P.aeruginosa	0.59371
S.aureus	0.000495768
Other Enterobacterales	0.902883
Klebsiella	0.971483
E.coli	0.457567
S.aureus	0.847413
Streptococcus	0.136193
E.coli	0.0241264
S.aureus	0.0806363
Other Enterobacterales	0.35404
S.aureus	0.000455377
Enterococcus	0.00490684
Streptococcus	0.749226
Enterococcus	0.971665
Other Enterobacterales	0.138081
Other Enterobacterales	0.00158296
P.aeruginosa	0.0126043
Other Enterobacterales	0.912996
Klebsiella	0.512201
E.coli	0.158776
E.coli	0.645529
S.aureus	0.198198
Streptococcus	0.86773
Streptococcus	0.702692
Streptococcus	0.530499
Streptococcus	0.00152581
S.aureus	0.377793
Streptococcus	0.000755807
E.coli	0.0553014
Klebsiella	0.0983413
S.aureus	0.018345
E.coli	0.998378
Streptococcus	0.138245
S.aureus	0.679792
E.coli	0.946999
Streptococcus	0.0288393
S.aureus	0.389852
E.coli	0.0187668
S.aureus	0.0674772
P.aeruginosa	0.974859
S.aureus	0.933945
Klebsiella	0.0215096
S.aureus	0.882616
Other Enterobacterales	0.0835036
S.aureus	0.258381
Enterococcus	0.595583
S.aureus	0.0245026
Other Enterobacterales	0.986912
P.aeruginosa	0.0150155
Klebsiella	0.047798
S.aureus	0.00235861
S.aureus	0.409435
Enterococcus	0.0204773
Other Enterobacterales	0.544882
E.coli	0.0271417
E.coli	0.756025
Enterococcus	0.29252
Enterococcus	0.962959
Streptococcus	7.34e-05
P.aeruginosa	0.571431
Streptococcus	0.415529
P.aeruginosa	0.143856
E.coli	0.722104
S.aureus	0.753865
S.aureus	0.0591942
Streptococcus	0.991978
E.coli	0.108431
E.coli	0.665852
S.aureus	0.00295149
E.coli	0.866101
Klebsiella	0.477668
Streptococcus	0.96387
S.aureus	0.0124786
S.aureus	0.896485
Streptococcus	0.0425656
S.aureus	0.00950395
S.aureus	0.00126282
E.coli	0.854847
S.aureus	0.00139959
S.aureus	0.452988
E.coli	0.489632
Enterococcus	0.0508765
P.aeruginosa	0.0379067
Other Enterobacterales	0.0565754
S.aureus	0.00252088
S.aureus	0.0178276
Streptococcus	0.0342662
S.aureus	0.875834
Streptococcus	0.00200863
Streptococcus	0.336634
E.coli	0.676827
S.aureus	0.823154
Streptococcus	0.673637
P.aeruginosa	0.000472088
S.aureus	0.00345572
S.aureus	0.985652
S.aureus	0.04315
E.coli	0.116767
Enterococcus	0.152132
Streptococcus	0.349328
S.aureus	0.966335
S.aureus	0.982847
S.aureus	0.259103
Streptococcus	0.0138023
E.coli	0.781865
Streptococcus	0.026848
S.aureus	0.00105104
S.aureus	0.0337824
E.coli	0.0760285
S.aureus	0.0893532
E.coli	0.851353
S.aureus	0.0633957
S.aureus	0.0181017
E.coli	0.0516029
Other Enterobacterales	0.022832
S.aureus	0.00300723
S.aureus	0.018074
Streptococcus	0.0495343
S.aureus	0.00478563
Enterococcus	0.00818521
E.coli	0.0146647
S.aureus	0.661624
E.coli	0.634515
S.aureus	0.788223
Streptococcus	0.00100407
S.aureus	0.0048578
S.aureus	0.038236
Streptococcus	0.0577174
Klebsiella	0.656531
S.aureus	0.00113228
E.coli	0.231097
S.aureus	0.218525
P.aeruginosa	0.95537
E.coli	0.851333
Klebsiella	0.97803
P.aeruginosa	0.13049
S.aureus	0.000222904
E.coli	0.0424758
S.aureus	0.589772
S.aureus	0.026301
S.aureus	0.569579
Enterococcus	0.938395
Klebsiella	0.967271
Enterococcus	0.495901
S.aureus	0.00325776
E.coli	0.0178934
Other Enterobacterales	0.158345
S.aureus	0.0966632
E.coli	0.969978
S.aureus	0.052544
E.coli	0.166365
Enterococcus	0.607848
S.aureus	0.0442635
S.aureus	0.904694
S.aureus	0.669695
Streptococcus	0.0861274
S.aureus	0.143806
Enterococcus	0.866547
Enterococcus	0.0157299
E.coli	0.231444
Streptococcus	0.874171
Other Enterobacterales	0.874044
S.aureus	0.954109
S.aureus	6.89671e-05
S.aureus	0.0205364
S.aureus	0.00202106
S.aureus	0.00221117
S.aureus	0.00211274
Enterococcus	0.0401964
E.coli	0.162934
S.aureus	0.402415
E.coli	0.907011
S.aureus	0.00184943
Enterococcus	0.484124
Klebsiella	0.27747
S.aureus	0.00848495
E.coli	0.836977
S.aureus	0.00059956
E.coli	0.202946
S.aureus	0.0027123
S.aureus	0.00552622
E.coli	0.91188
E.coli	0.385582
S.aureus	0.00953326
Enterococcus	0.956049
Streptococcus	0.0112046
S.aureus	0.197661
P.aeruginosa	0.144263
E.coli	0.942801
Streptococcus	0.411583
E.coli	0.23572
Other Enterobacterales	0.597761
E.coli	0.893313
E.coli	0.927807
S.aureus	0.00189221
S.aureus	0.0672009
E.coli	0.86871
S.aureus	0.00312288
Klebsiella	0.673294
S.aureus	0.00617581
S.aureus	0.000930844
Streptococcus	0.826586
S.aureus	0.00553128
Streptococcus	0.199437
S.aureus	0.903523
S.aureus	0.00422258
P.aeruginosa	0.00251244
Streptococcus	0.48478
Other Enterobacterales	0.418985
E.coli	0.111764
S.aureus	0.0191141
E.coli	0.706161
E.coli	0.980022
E.coli	0.0159053
Enterococcus	0.0183419
E.coli	0.330708
S.aureus	0.302897
S.aureus	0.721344
Enterococcus	0.0797496
S.aureus	0.971784
Streptococcus	0.916672
S.aureus	0.985602
Streptococcus	0.711928
S.aureus	0.104516
E.coli	0.177617
Streptococcus	0.111897
Klebsiella	0.283394
Klebsiella	0.978445
S.aureus	0.970857
Streptococcus	0.000496457
S.aureus	0.684694
S.aureus	0.943395
E.coli	0.383626

## Sheet: Figure3b
org	APACHE_Score
Klebsiella	94
P.aeruginosa	74
E.coli	117
S.aureus	77
Streptococcus	30
Enterococcus	72
Enterococcus	36
E.coli	36
Other Enterobacterales	36
P.aeruginosa	82
S.aureus	61
Streptococcus	46
Enterococcus	78
P.aeruginosa	89
E.coli	75
Streptococcus	126
E.coli	49
E.coli	93
Streptococcus	110
E.coli	58
S.aureus	68
P.aeruginosa	84
S.aureus	52
Other Enterobacterales	49
S.aureus	38
S.aureus	39
Streptococcus	67
Klebsiella	50
E.coli	89
Other Enterobacterales	89
Enterococcus	32
Streptococcus	29
E.coli	85
S.aureus	22
Streptococcus	37
E.coli	56
S.aureus	57
P.aeruginosa	52
Klebsiella	25
S.aureus	28
S.aureus	80
E.coli	83
Streptococcus	52
Streptococcus	44
Streptococcus	71
Enterococcus	62
S.aureus	79
Streptococcus	85
Streptococcus	63
E.coli	37
E.coli	78
S.aureus	58
E.coli	51
Other Enterobacterales	70
Streptococcus	80
E.coli	30
E.coli	65
S.aureus	37
S.aureus	111
S.aureus	70
S.aureus	46
E.coli	65
S.aureus	44
S.aureus	72
E.coli	125
Streptococcus	125
Klebsiella	21
Klebsiella	21
P.aeruginosa	82
S.aureus	104
E.coli	84
Enterococcus	33
Klebsiella	100
S.aureus	46
Enterococcus	87
Enterococcus	87
Klebsiella	11
S.aureus	62
Streptococcus	107
E.coli	76
E.coli	77
S.aureus	37
Streptococcus	81
S.aureus	69
S.aureus	77
E.coli	64
S.aureus	80
S.aureus	72
S.aureus	72
Streptococcus	55
S.aureus	60
E.coli	110
S.aureus	43
E.coli	31
E.coli	92
Klebsiella	52
S.aureus	54
Streptococcus	53
S.aureus	53
E.coli	63
Streptococcus	67
Other Enterobacterales	69
E.coli	90
Klebsiella	90
Streptococcus	87
Other Enterobacterales	82
E.coli	114
S.aureus	75
Klebsiella	45
S.aureus	21
S.aureus	37
P.aeruginosa	68
S.aureus	67
Klebsiella	66
Enterococcus	54
E.coli	91
P.aeruginosa	117
S.aureus	89
S.aureus	103
Streptococcus	74
Enterococcus	54
Klebsiella	57
S.aureus	79
S.aureus	67
Enterococcus	62
S.aureus	69
Enterococcus	25
Enterococcus	62
Streptococcus	41
P.aeruginosa	39
E.coli	77
S.aureus	65
S.aureus	52
E.coli	117
S.aureus	96
Streptococcus	105
E.coli	41
E.coli	72
Other Enterobacterales	32
Klebsiella	55
Streptococcus	56
Enterococcus	55
S.aureus	91
S.aureus	78
Other Enterobacterales	59
S.aureus	65
S.aureus	92
E.coli	45
E.coli	52
S.aureus	63
Klebsiella	51
P.aeruginosa	48
E.coli	166
Streptococcus	99
E.coli	95
S.aureus	72
Klebsiella	15
S.aureus	34
S.aureus	43
S.aureus	44
S.aureus	17
S.aureus	19
E.coli	81
S.aureus	81
S.aureus	9
Enterococcus	27
E.coli	67
E.coli	45
Other Enterobacterales	61
S.aureus	43
S.aureus	71
S.aureus	85
Streptococcus	31
E.coli	47
S.aureus	41
Enterococcus	98
E.coli	101
Klebsiella	101
S.aureus	81
S.aureus	59
E.coli	33
E.coli	99
S.aureus	82
Enterococcus	31
S.aureus	64
S.aureus	55
S.aureus	41
P.aeruginosa	106
Klebsiella	51
S.aureus	67
Streptococcus	75
S.aureus	25
Klebsiella	109
E.coli	57
S.aureus	60
S.aureus	68
E.coli	91
S.aureus	93
S.aureus	69
S.aureus	36
Enterococcus	79
E.coli	55
S.aureus	25
E.coli	92
S.aureus	68
Streptococcus	39
S.aureus	61
S.aureus	48
Klebsiella	63
Streptococcus	66
S.aureus	53
E.coli	45
S.aureus	29
Streptococcus	43
E.coli	109
Enterococcus	40
S.aureus	73
Enterococcus	31
E.coli	33
S.aureus	88
E.coli	80
Klebsiella	112
Streptococcus	40
S.aureus	99
E.coli	66
E.coli	30
Enterococcus	71
S.aureus	53
Streptococcus	43
S.aureus	43
Other Enterobacterales	43
S.aureus	30
S.aureus	105
Other Enterobacterales	69
S.aureus	67
Other Enterobacterales	77
Other Enterobacterales	60
S.aureus	40
Streptococcus	49
S.aureus	80
E.coli	74
Klebsiella	74
Klebsiella	71
Klebsiella	143
Streptococcus	80
S.aureus	29
S.aureus	37
Klebsiella	126
Klebsiella	54
Klebsiella	36
S.aureus	42
Klebsiella	68
S.aureus	45
S.aureus	28
Klebsiella	90
Enterococcus	22
S.aureus	46
S.aureus	36
S.aureus	128
Klebsiella	128
Other Enterobacterales	58
S.aureus	90
Klebsiella	139
S.aureus	68
S.aureus	72
Enterococcus	79
P.aeruginosa	98
S.aureus	39
Streptococcus	73
Klebsiella	63
Streptococcus	64
P.aeruginosa	23
S.aureus	56
E.coli	116
Other Enterobacterales	94
Klebsiella	59
E.coli	151
S.aureus	35
P.aeruginosa	59
S.aureus	59
S.aureus	79
Enterococcus	35
S.aureus	62
S.aureus	46
S.aureus	24
Enterococcus	73
S.aureus	37
E.coli	120
S.aureus	46
S.aureus	44
S.aureus	58
E.coli	55
S.aureus	34
Streptococcus	53
S.aureus	26
Other Enterobacterales	93
S.aureus	89
S.aureus	29
Enterococcus	62
S.aureus	36
Streptococcus	57
Klebsiella	38
Klebsiella	54
E.coli	34
S.aureus	59
E.coli	76
S.aureus	78
S.aureus	129
S.aureus	70
S.aureus	107
Klebsiella	45
Enterococcus	54
S.aureus	54
Streptococcus	54
S.aureus	52
E.coli	104
S.aureus	66
Streptococcus	81
Streptococcus	48
E.coli	69
P.aeruginosa	55
Streptococcus	47
S.aureus	65
S.aureus	45
Streptococcus	48
S.aureus	48
E.coli	28
S.aureus	41
Streptococcus	84
Streptococcus	32
S.aureus	21
Enterococcus	67
E.coli	111
Streptococcus	84
Other Enterobacterales	58
Klebsiella	58
S.aureus	99
S.aureus	105
S.aureus	63
S.aureus	49
S.aureus	52
S.aureus	69
S.aureus	30
Streptococcus	59
Streptococcus	59
E.coli	64
S.aureus	73
E.coli	56
E.coli	101
Enterococcus	101
S.aureus	41
E.coli	71
E.coli	54
Streptococcus	57
S.aureus	29
S.aureus	127
S.aureus	17
S.aureus	27
E.coli	57
S.aureus	114
E.coli	90
Streptococcus	90
E.coli	60
Streptococcus	69
S.aureus	84
Other Enterobacterales	56
Streptococcus	56
E.coli	137
Streptococcus	122
P.aeruginosa	108
Streptococcus	108
S.aureus	43
S.aureus	54
S.aureus	99
S.aureus	21
E.coli	30
E.coli	85
E.coli	61
S.aureus	74
S.aureus	63
S.aureus	66
Streptococcus	66
Enterococcus	59
S.aureus	109
S.aureus	42
P.aeruginosa	49
S.aureus	62
Streptococcus	30
Klebsiella	47
S.aureus	61
E.coli	65
Klebsiella	57
S.aureus	47
S.aureus	71
Streptococcus	144
Streptococcus	144
Streptococcus	73
Streptococcus	92
S.aureus	57
E.coli	66
E.coli	67
Other Enterobacterales	53
Streptococcus	63
S.aureus	49
S.aureus	78
Klebsiella	126
Enterococcus	81
S.aureus	33
S.aureus	59
Enterococcus	42
S.aureus	31
S.aureus	52
S.aureus	40
Enterococcus	40
S.aureus	83
Other Enterobacterales	86
Enterococcus	116
S.aureus	102
S.aureus	77
Other Enterobacterales	87
S.aureus	30
Klebsiella	57
S.aureus	130
S.aureus	41
S.aureus	38
S.aureus	95
Klebsiella	62
S.aureus	51
Other Enterobacterales	85
E.coli	87
S.aureus	47
Streptococcus	123
Other Enterobacterales	54
Klebsiella	54
Streptococcus	85
S.aureus	49
E.coli	75
S.aureus	45
Enterococcus	35
S.aureus	145
Enterococcus	121
S.aureus	71
E.coli	68
S.aureus	104
Streptococcus	79
S.aureus	57
P.aeruginosa	146
Klebsiella	86
Enterococcus	48
S.aureus	55
S.aureus	46
S.aureus	72
S.aureus	36
S.aureus	46
Klebsiella	64
E.coli	143
S.aureus	25
E.coli	107
S.aureus	100
Klebsiella	55
Streptococcus	46
S.aureus	45
E.coli	86
S.aureus	117
E.coli	49
Enterococcus	100
P.aeruginosa	54
Klebsiella	58
S.aureus	82
E.coli	43
P.aeruginosa	113
Streptococcus	18
Other Enterobacterales	94
S.aureus	94
S.aureus	66
Streptococcus	42
Streptococcus	42
S.aureus	48
S.aureus	57
S.aureus	57
S.aureus	80
S.aureus	43
Other Enterobacterales	37
S.aureus	37
Streptococcus	62
Streptococcus	60
S.aureus	63
Streptococcus	104
E.coli	98
Streptococcus	120
P.aeruginosa	120
S.aureus	53
S.aureus	117
S.aureus	34
P.aeruginosa	69
Streptococcus	47
S.aureus	65
E.coli	59
E.coli	78
S.aureus	21
E.coli	67
Streptococcus	23
S.aureus	62
E.coli	67
S.aureus	33
Klebsiella	81
Other Enterobacterales	50
E.coli	46
S.aureus	97
Other Enterobacterales	54
E.coli	128
S.aureus	52
E.coli	147
P.aeruginosa	42
S.aureus	48
Klebsiella	120
Enterococcus	41
Other Enterobacterales	81
Enterococcus	25
E.coli	88
S.aureus	54
Streptococcus	28
S.aureus	28
Enterococcus	40
Streptococcus	66
S.aureus	79
S.aureus	79
S.aureus	87
Other Enterobacterales	86
S.aureus	70
Other Enterobacterales	49
Other Enterobacterales	49
S.aureus	34
S.aureus	57
S.aureus	32
S.aureus	27
E.coli	68
Streptococcus	31
Streptococcus	131
S.aureus	48
S.aureus	36
S.aureus	47
S.aureus	37
S.aureus	38
S.aureus	98
Enterococcus	69
Klebsiella	84
Streptococcus	20
S.aureus	72
S.aureus	34
S.aureus	12
S.aureus	47
Enterococcus	82
Streptococcus	50
P.aeruginosa	56
S.aureus	40
P.aeruginosa	103
Other Enterobacterales	127
S.aureus	69
Streptococcus	63
P.aeruginosa	25
Streptococcus	12
Enterococcus	157
Streptococcus	63
S.aureus	59
S.aureus	48
Enterococcus	51
Streptococcus	51
Streptococcus	131
S.aureus	81
S.aureus	130
S.aureus	69
S.aureus	51
S.aureus	16
Enterococcus	81
E.coli	64
E.coli	61
S.aureus	37
S.aureus	61
E.coli	103
S.aureus	59
S.aureus	71
S.aureus	71
Klebsiella	66
S.aureus	58
S.aureus	104
S.aureus	97
S.aureus	97
Enterococcus	97
Streptococcus	56
Enterococcus	49
Other Enterobacterales	34
S.aureus	37
E.coli	97
E.coli	76
S.aureus	77
E.coli	68
Klebsiella	68
E.coli	68
P.aeruginosa	39
Streptococcus	39
E.coli	69
S.aureus	19
S.aureus	32
Streptococcus	52
Klebsiella	33
S.aureus	64
E.coli	103
S.aureus	21
Streptococcus	50
S.aureus	120
E.coli	120
Streptococcus	120
Other Enterobacterales	79
S.aureus	53
E.coli	67
S.aureus	67
P.aeruginosa	119
S.aureus	104
S.aureus	38
S.aureus	138
Other Enterobacterales	81
S.aureus	56
P.aeruginosa	103
Streptococcus	52
E.coli	104
Other Enterobacterales	44
S.aureus	68
E.coli	92
S.aureus	59
S.aureus	75
Enterococcus	63
S.aureus	63
E.coli	17
Streptococcus	17
Streptococcus	17
E.coli	55
S.aureus	42
S.aureus	40
E.coli	105
S.aureus	66
Klebsiella	53
Other Enterobacterales	53
S.aureus	71
S.aureus	21
Enterococcus	79
Streptococcus	51
S.aureus	22
S.aureus	50
S.aureus	50
S.aureus	69
Enterococcus	58
S.aureus	31
Streptococcus	31
Other Enterobacterales	56
Streptococcus	61
Streptococcus	62
Other Enterobacterales	98
S.aureus	63
S.aureus	30
S.aureus	54
S.aureus	43
Streptococcus	11
Streptococcus	76
Enterococcus	57
Klebsiella	57
Enterococcus	57
Streptococcus	15
S.aureus	57
Klebsiella	91
Klebsiella	70
Other Enterobacterales	38
S.aureus	58
S.aureus	25
E.coli	48
Other Enterobacterales	57
S.aureus	47
Other Enterobacterales	55
S.aureus	83
E.coli	54
E.coli	86
S.aureus	21
S.aureus	89
E.coli	92
Klebsiella	103
S.aureus	68
Other Enterobacterales	64
Streptococcus	64
S.aureus	57
E.coli	94
Streptococcus	94
S.aureus	52
E.coli	100
S.aureus	101
S.aureus	86
S.aureus	54
E.coli	54
Streptococcus	72
P.aeruginosa	100
S.aureus	27
S.aureus	64
Other Enterobacterales	110
S.aureus	113
Streptococcus	49
E.coli	36
S.aureus	77
S.aureus	48
S.aureus	58
Streptococcus	91
Streptococcus	69
Klebsiella	24
S.aureus	17
Klebsiella	87
Streptococcus	59
S.aureus	40
Streptococcus	71
Klebsiella	65
Streptococcus	76
Streptococcus	89
Other Enterobacterales	59
Streptococcus	67
S.aureus	23
S.aureus	55
Enterococcus	73
Other Enterobacterales	123
Klebsiella	103
Other Enterobacterales	85
Klebsiella	85
P.aeruginosa	52
Enterococcus	48
P.aeruginosa	48
S.aureus	70
S.aureus	71
S.aureus	70
S.aureus	33
Enterococcus	33
E.coli	59
E.coli	107
S.aureus	57
E.coli	43
S.aureus	56
S.aureus	106
S.aureus	92
S.aureus	106
S.aureus	92
E.coli	135
E.coli	59
Klebsiella	87
E.coli	73
Klebsiella	89
Klebsiella	89
Klebsiella	108
Enterococcus	69
Enterococcus	117
E.coli	24
Klebsiella	75
Other Enterobacterales	120
Streptococcus	120
P.aeruginosa	41
Other Enterobacterales	85
E.coli	85
Enterococcus	58
E.coli	104
E.coli	56
S.aureus	13
S.aureus	119
S.aureus	35
S.aureus	42
S.aureus	56
E.coli	56
Other Enterobacterales	56
Streptococcus	51
E.coli	147
P.aeruginosa	121
P.aeruginosa	41
S.aureus	52
Enterococcus	67
Other Enterobacterales	67
Other Enterobacterales	67
Klebsiella	67
Streptococcus	82
Enterococcus	82
S.aureus	53
S.aureus	51
S.aureus	30
S.aureus	92
S.aureus	69
E.coli	55
S.aureus	37
E.coli	37
S.aureus	77
S.aureus	81
S.aureus	62
S.aureus	66
E.coli	67
Klebsiella	67
P.aeruginosa	67
Other Enterobacterales	52
Enterococcus	61
S.aureus	105
E.coli	98
Klebsiella	60
Enterococcus	60
Other Enterobacterales	60
Other Enterobacterales	83
S.aureus	29
S.aureus	70
P.aeruginosa	40
E.coli	49
S.aureus	41
S.aureus	59
S.aureus	48
Klebsiella	71
Streptococcus	67
S.aureus	68
E.coli	21
Streptococcus	64
Streptococcus	67
Enterococcus	72
S.aureus	73
Streptococcus	118
Streptococcus	118
E.coli	85
S.aureus	27
Klebsiella	29
S.aureus	55
S.aureus	59
S.aureus	55
Enterococcus	59
Klebsiella	51
E.coli	43
E.coli	83
E.coli	71
S.aureus	72
S.aureus	77
P.aeruginosa	143
S.aureus	52
S.aureus	114
S.aureus	74
S.aureus	67
Streptococcus	41
S.aureus	94
Klebsiella	110
Other Enterobacterales	103
E.coli	41
P.aeruginosa	46
E.coli	48
Streptococcus	59
Other Enterobacterales	104
S.aureus	102
S.aureus	88
E.coli	52
Klebsiella	43
Streptococcus	43
S.aureus	35
S.aureus	33
P.aeruginosa	78
E.coli	71
Streptococcus	71
S.aureus	49
E.coli	85
S.aureus	41
Streptococcus	31
E.coli	82
Streptococcus	55
S.aureus	51
Klebsiella	86
Streptococcus	32
Streptococcus	32
S.aureus	67
S.aureus	34
S.aureus	86
Enterococcus	75
S.aureus	75
S.aureus	79
S.aureus	75
S.aureus	70
S.aureus	103
S.aureus	40
P.aeruginosa	55
S.aureus	67
E.coli	75
Other Enterobacterales	69
Klebsiella	82
Klebsiella	28
S.aureus	35
Streptococcus	88
Other Enterobacterales	101
Enterococcus	103
Enterococcus	66
E.coli	100
E.coli	90
E.coli	55
Enterococcus	80
Klebsiella	81
E.coli	61
E.coli	47
Klebsiella	77
S.aureus	77
Streptococcus	77
Streptococcus	57
Streptococcus	41
S.aureus	77
Streptococcus	21
E.coli	33
E.coli	69
E.coli	130
E.coli	153
S.aureus	76
Klebsiella	110
S.aureus	42
E.coli	134
Streptococcus	85
S.aureus	31
S.aureus	31
S.aureus	67
S.aureus	45
Enterococcus	46
E.coli	94
S.aureus	82
S.aureus	116
Streptococcus	33
S.aureus	76
S.aureus	47
S.aureus	68
S.aureus	94
E.coli	100
Streptococcus	58
E.coli	58
E.coli	50
Streptococcus	84
S.aureus	56
S.aureus	64
E.coli	55
E.coli	101
E.coli	37
E.coli	130
E.coli	80
E.coli	58
E.coli	68
E.coli	86
E.coli	92
E.coli	120
E.coli	45
E.coli	67
E.coli	41
E.coli	56
E.coli	94
E.coli	78
E.coli	125
E.coli	59
E.coli	100
E.coli	66
E.coli	50
E.coli	71
E.coli	83
E.coli	92
E.coli	90
E.coli	63
E.coli	56
E.coli	76
E.coli	66
E.coli	68
E.coli	68
E.coli	153
E.coli	47
E.coli	60
E.coli	85
E.coli	151
E.coli	46
E.coli	76
E.coli	135
E.coli	67
E.coli	64
E.coli	99
E.coli	111
E.coli	30
E.coli	54
E.coli	21
E.coli	61
E.coli	73
E.coli	67
E.coli	17
E.coli	78

## Sheet: Figure3c
Group	Probability	Organism
Pneumonia	0.73608	S.aureus
Pneumonia	0.660596	S.aureus
Pneumonia	0.283035	S.aureus
Pneumonia	0.615038	S.aureus
Pneumonia	0.601377	S.aureus
Pneumonia	0.25125	S.aureus
Pneumonia	0.522969	S.aureus
Pneumonia	0.830422	S.aureus
Pneumonia	0.73942	S.aureus
Pneumonia	0.711918	S.aureus
Pneumonia	0.369051	S.aureus
Pneumonia	0.5444	S.aureus
Pneumonia	0.541196	S.aureus
Pneumonia	0.593922	S.aureus
Pneumonia	0.734717	S.aureus
Pneumonia	0.520824	S.aureus
Pneumonia	0.92341	S.aureus
Pneumonia	0.469435	S.aureus
Pneumonia	0.717165	S.aureus
Pneumonia	0.802889	S.aureus
Pneumonia	0.666184	S.aureus
Pneumonia	0.800944	S.aureus
Pneumonia	0.7534	S.aureus
Pneumonia	0.73784	S.aureus
Pneumonia	0.881192	S.aureus
Skin Soft Tissue	0.553349	S.aureus
Skin Soft Tissue	0.374534	S.aureus
Skin Soft Tissue	0.1328	S.aureus
Skin Soft Tissue	0.663049	S.aureus
Skin Soft Tissue	0.436017	S.aureus
Skin Soft Tissue	0.274418	S.aureus
Skin Soft Tissue	0.560622	S.aureus
Skin Soft Tissue	0.552237	S.aureus
Skin Soft Tissue	0.547554	S.aureus
Skin Soft Tissue	0.499911	S.aureus
Skin Soft Tissue	0.478366	S.aureus
Skin Soft Tissue	0.310716	S.aureus
Skin Soft Tissue	0.264778	S.aureus
Skin Soft Tissue	0.246536	S.aureus
Skin Soft Tissue	0.190858	S.aureus
Skin Soft Tissue	0.292696	S.aureus
Skin Soft Tissue	0.116954	S.aureus
Skin Soft Tissue	0.648094	S.aureus
Skin Soft Tissue	0.131511	S.aureus
Skin Soft Tissue	0.255894	S.aureus
Skin Soft Tissue	0.236456	S.aureus
Skin Soft Tissue	0.529427	S.aureus
Skin Soft Tissue	0.316474	S.aureus
Skin Soft Tissue	0.383545	S.aureus
Skin Soft Tissue	0.336701	S.aureus
Skin Soft Tissue	0.317886	S.aureus
Skin Soft Tissue	0.683855	S.aureus
Skin Soft Tissue	0.293394	S.aureus
Skin Soft Tissue	0.735439	S.aureus
Skin Soft Tissue	0.483249	S.aureus
Skin Soft Tissue	0.353843	S.aureus
Skin Soft Tissue	0.378336	S.aureus
Skin Soft Tissue	0.414842	S.aureus
Skin Soft Tissue	0.222001	S.aureus
Skin Soft Tissue	0.272236	S.aureus
Skin Soft Tissue	0.138209	S.aureus
Skin Soft Tissue	0.134924	S.aureus
Skin Soft Tissue	0.406323	S.aureus
Skin Soft Tissue	0.432149	S.aureus
Other	0.424277	S.aureus
Other	0.607516	S.aureus
Other	0.316384	S.aureus
Other	0.0620351	S.aureus
Other	0.620824	S.aureus
Other	0.288335	S.aureus
Other	0.280615	S.aureus
Other	0.620267	S.aureus
Other	0.352483	S.aureus
Other	0.196058	S.aureus
Other	0.441646	S.aureus
Other	0.381705	S.aureus
Other	0.419597	S.aureus
Other	0.481201	S.aureus
Other	0.349266	S.aureus
Other	0.541486	S.aureus
Other	0.37745	S.aureus
Other	0.474039	S.aureus
Other	0.639286	S.aureus
Other	0.497115	S.aureus
Other	0.341821	S.aureus
Other	0.646991	S.aureus
Other	0.615294	S.aureus
Other	0.528349	S.aureus
Other	0.46579	S.aureus
Other	0.290738	S.aureus
Other	0.311636	S.aureus
Other	0.719528	S.aureus
Other	0.358011	S.aureus
Other	0.222225	S.aureus
Other	0.276737	S.aureus
Other	0.452921	S.aureus
Other	0.361093	S.aureus
Other	0.339584	S.aureus
Other	0.232558	S.aureus
Other	0.393377	S.aureus
Other	0.271235	S.aureus
Other	0.132135	S.aureus
Other	0.348254	S.aureus
Other	0.605977	S.aureus
Other	0.314589	S.aureus
Other	0.528562	S.aureus
Other	0.13396	S.aureus
Other	0.407274	S.aureus
Other	0.522451	S.aureus
Other	0.461334	S.aureus
Other	0.437758	S.aureus
Other	0.303163	S.aureus
Other	0.258389	S.aureus
Other	0.22261	S.aureus
Other	0.426882	S.aureus
Other	0.251903	S.aureus
Other	0.321365	S.aureus
Other	0.367986	S.aureus
Other	0.302449	S.aureus
Other	0.464157	S.aureus
Other	0.429235	S.aureus
Other	0.235648	S.aureus
Other	0.390645	S.aureus
Other	0.507035	S.aureus
Other	0.426297	S.aureus
Other	0.327829	S.aureus
Other	0.0858747	S.aureus
Other	0.636463	S.aureus
Other	0.156598	S.aureus
Other	0.5605	S.aureus
Other	0.161501	S.aureus
Other	0.553406	S.aureus
Other	0.361008	S.aureus
Other	0.140133	S.aureus
Other	0.164906	S.aureus
Other	0.142092	S.aureus
Other	0.304362	S.aureus
Other	0.54886	S.aureus
Other	0.843562	S.aureus
Other	0.187017	S.aureus
Other	0.573284	S.aureus
Other	0.575786	S.aureus
Other	0.483894	S.aureus
Other	0.230879	S.aureus
Other	0.390799	S.aureus
Other	0.359403	S.aureus
Other	0.532056	S.aureus
Other	0.333034	S.aureus
Other	0.605481	S.aureus
Other	0.332596	S.aureus
Other	0.62955	S.aureus
Other	0.221326	S.aureus
Other	0.194903	S.aureus
Other	0.329016	S.aureus
Other	0.472162	S.aureus
Other	0.54534	S.aureus
Other	0.312635	S.aureus
Other	0.523333	S.aureus
Other	0.47544	S.aureus
Other	0.369513	S.aureus
Other	0.421497	S.aureus
Other	0.40238	S.aureus
Other	0.287074	S.aureus
Other	0.428169	S.aureus
Prosthetic or Line infection	0.411841	S.aureus
Prosthetic or Line infection	0.44322	S.aureus
Prosthetic or Line infection	0.233418	S.aureus
Prosthetic or Line infection	0.131526	S.aureus
Prosthetic or Line infection	0.666504	S.aureus
Prosthetic or Line infection	0.255026	S.aureus
Prosthetic or Line infection	0.169818	S.aureus
Prosthetic or Line infection	0.289947	S.aureus
Prosthetic or Line infection	0.285954	S.aureus
Prosthetic or Line infection	0.623945	S.aureus
Prosthetic or Line infection	0.346053	S.aureus
Prosthetic or Line infection	0.514942	S.aureus
Prosthetic or Line infection	0.233871	S.aureus
Prosthetic or Line infection	0.391406	S.aureus
Prosthetic or Line infection	0.25589	S.aureus
Prosthetic or Line infection	0.347943	S.aureus
Prosthetic or Line infection	0.162885	S.aureus
Prosthetic or Line infection	0.111139	S.aureus
Prosthetic or Line infection	0.480667	S.aureus
Prosthetic or Line infection	0.109886	S.aureus
Prosthetic or Line infection	0.205387	S.aureus
Prosthetic or Line infection	0.680709	S.aureus
Prosthetic or Line infection	0.278602	S.aureus
Prosthetic or Line infection	0.466369	S.aureus
Prosthetic or Line infection	0.241018	S.aureus
Prosthetic or Line infection	0.240566	S.aureus
Prosthetic or Line infection	0.176678	S.aureus
Prosthetic or Line infection	0.205224	S.aureus
Prosthetic or Line infection	0.759407	S.aureus
Prosthetic or Line infection	0.322085	S.aureus
Prosthetic or Line infection	0.36181	S.aureus
Prosthetic or Line infection	0.398822	S.aureus
Prosthetic or Line infection	0.649683	S.aureus
Prosthetic or Line infection	0.235526	S.aureus
Prosthetic or Line infection	0.143441	S.aureus
Prosthetic or Line infection	0.194709	S.aureus
Prosthetic or Line infection	0.122639	S.aureus
Prosthetic or Line infection	0.104528	S.aureus
Prosthetic or Line infection	0.208835	S.aureus
Prosthetic or Line infection	0.478133	S.aureus
Prosthetic or Line infection	0.612271	S.aureus
Prosthetic or Line infection	0.516435	S.aureus
Prosthetic or Line infection	0.26456	S.aureus
Prosthetic or Line infection	0.350364	S.aureus
Prosthetic or Line infection	0.192023	S.aureus
Prosthetic or Line infection	0.184119	S.aureus
Prosthetic or Line infection	0.564166	S.aureus
Prosthetic or Line infection	0.141561	S.aureus
Prosthetic or Line infection	0.310549	S.aureus
Prosthetic or Line infection	0.392766	S.aureus
Prosthetic or Line infection	0.197466	S.aureus
Prosthetic or Line infection	0.22229	S.aureus
Prosthetic or Line infection	0.103852	S.aureus
Prosthetic or Line infection	0.294407	S.aureus
Prosthetic or Line infection	0.424331	S.aureus
Prosthetic or Line infection	0.418172	S.aureus
Prosthetic or Line infection	0.17258	S.aureus
Prosthetic or Line infection	0.186973	S.aureus
Prosthetic or Line infection	0.237899	S.aureus
Prosthetic or Line infection	0.734621	S.aureus
Prosthetic or Line infection	0.12304	S.aureus
Prosthetic or Line infection	0.295383	S.aureus
Prosthetic or Line infection	0.826495	S.aureus
Prosthetic or Line infection	0.318864	S.aureus
Prosthetic or Line infection	0.199347	S.aureus
Prosthetic or Line infection	0.451265	S.aureus
Prosthetic or Line infection	0.263948	S.aureus
Prosthetic or Line infection	0.21102	S.aureus
Prosthetic or Line infection	0.266366	S.aureus
Prosthetic or Line infection	0.345754	S.aureus
Prosthetic or Line infection	0.760924	S.aureus
Prosthetic or Line infection	0.317474	S.aureus
Prosthetic or Line infection	0.612888	S.aureus
Prosthetic or Line infection	0.480749	S.aureus
Prosthetic or Line infection	0.299917	S.aureus
Abdominal	0.999	E.coli
Abdominal	0.805352	E.coli
Abdominal	0.809615	E.coli
Abdominal	0.992011	E.coli
Abdominal	0.86008	E.coli
Abdominal	0.986881	E.coli
Abdominal	0.860129	E.coli
Abdominal	0.866682	E.coli
Abdominal	0.823915	E.coli
Abdominal	0.999	E.coli
Abdominal	0.874573	E.coli
Abdominal	0.899015	E.coli
Abdominal	0.91618	E.coli
Abdominal	0.817208	E.coli
Abdominal	0.989596	E.coli
Pneumonia	0.855489	E.coli
Pneumonia	0.763464	E.coli
Pneumonia	0.931858	E.coli
Pneumonia	0.932872	E.coli
Pneumonia	0.9327	E.coli
Pneumonia	0.896442	E.coli
Pneumonia	0.880778	E.coli
Pneumonia	0.780812	E.coli
Pneumonia	0.745249	E.coli
Pneumonia	0.741125	E.coli
Pneumonia	0.704957	E.coli
Pneumonia	0.771271	E.coli
Pneumonia	0.617185	E.coli
Pneumonia	0.999	E.coli
Pneumonia	0.981283	E.coli
Pneumonia	0.633287	E.coli
Pneumonia	0.73483	E.coli
Pneumonia	0.722078	E.coli
Pneumonia	0.918152	E.coli
Pneumonia	0.788415	E.coli
Pneumonia	0.838233	E.coli
Pneumonia	0.792885	E.coli
Pneumonia	0.788004	E.coli
Pneumonia	0.991682	E.coli
Pneumonia	0.771085	E.coli
Pneumonia	0.433576	E.coli
Pneumonia	0.00987125	E.coli
Pneumonia	0.295229	E.coli
Pneumonia	0.22448	E.coli
Pneumonia	0.225941	E.coli
Pneumonia	0.250412	E.coli
Pneumonia	0.132313	E.coli
Pneumonia	0.146073	E.coli
Pneumonia	0.0502232	E.coli
Pneumonia	0.0367562	E.coli
Pneumonia	0.246498	E.coli
Pneumonia	0.263245	E.coli
Pneumonia	0.214897	E.coli
Pneumonia	0.328568	E.coli
Pneumonia	0.515694	E.coli
Pneumonia	0.127311	E.coli
Pneumonia	0.001	E.coli
Pneumonia	0.34907	E.coli
Pneumonia	0.102429	E.coli
Pneumonia	0.100044	E.coli
Pneumonia	0.356693	E.coli
Pneumonia	0.147615	E.coli
Pneumonia	0.00799114	E.coli
Pneumonia	0.224159	E.coli
Pneumonia	0.18715	E.coli
UTI	0.509123	E.coli
UTI	0.567492	E.coli
UTI	0.423691	E.coli
UTI	0.638778	E.coli
UTI	0.455345	E.coli
UTI	0.575592	E.coli
UTI	0.714093	E.coli
UTI	0.58699	E.coli
UTI	0.435493	E.coli
UTI	0.727058	E.coli
UTI	0.700121	E.coli
UTI	0.61299	E.coli
UTI	0.546878	E.coli
UTI	0.375703	E.coli
UTI	0.768387	E.coli
UTI	0.385344	E.coli
UTI	0.935574	E.coli
UTI	0.801033	E.coli
UTI	0.448782	E.coli
UTI	0.290925	E.coli
UTI	0.362174	E.coli
UTI	0.555289	E.coli
UTI	0.45306	E.coli
UTI	0.432594	E.coli
UTI	0.315294	E.coli
UTI	0.498829	E.coli
UTI	0.34672	E.coli
UTI	0.168128	E.coli
UTI	0.419453	E.coli
UTI	0.682522	E.coli
UTI	0.285874	E.coli
UTI	0.512403	E.coli
UTI	0.0729703	E.coli
UTI	0.383305	E.coli
UTI	0.501588	E.coli
UTI	0.465357	E.coli
UTI	0.413567	E.coli
UTI	0.268432	E.coli
UTI	0.234662	E.coli
UTI	0.189027	E.coli
UTI	0.413742	E.coli
UTI	0.209939	E.coli
UTI	0.301025	E.coli
UTI	0.342714	E.coli
UTI	0.775385	E.coli
UTI	0.274815	E.coli
UTI	0.439857	E.coli
UTI	0.412553	E.coli
UTI	0.215316	E.coli
UTI	0.394776	E.coli
UTI	0.683078	E.coli
UTI	0.496375	E.coli
UTI	0.401256	E.coli
UTI	0.310804	E.coli
UTI	0.0105729	E.coli
UTI	0.62719	E.coli
UTI	0.105566	E.coli
UTI	0.54017	E.coli
UTI	0.789025	E.coli
UTI	0.107343	E.coli
Other	0.443244	E.coli
Other	0.256306	E.coli
Other	0.001	E.coli
Other	0.001	E.coli
Other	0.00546251	E.coli
Other	0.196428	E.coli
Other	0.00542414	E.coli
Other	0.441513	E.coli
Other	0.714241	E.coli
Other	0.0523752	E.coli
Other	0.454744	E.coli
Other	0.445147	E.coli
Other	0.373438	E.coli
Other	0.102862	E.coli
Other	0.269026	E.coli
Other	0.247797	E.coli
Other	0.408258	E.coli
Other	0.233397	E.coli
Other	0.396756	E.coli
Other	0.123542	E.coli
Other	0.417801	E.coli
Other	0.00124485	E.coli
Other	0.0140325	E.coli
Other	0.848963	E.coli
Other	0.108421	E.coli
Other	0.26243	E.coli
Other	0.317717	E.coli
Other	0.0993922	E.coli
Other	0.309633	E.coli
Other	0.265509	E.coli
Other	0.147904	E.coli
Other	0.218806	E.coli
Other	0.199248	E.coli
Other	0.620214	E.coli
Other	0.0506582	E.coli

## Sheet: Figure3d
hyper_probability	drug_interp	resistant
0.0624547	S	Sensitive fluroquinolone
0.0431189	S	Sensitive fluroquinolone
0.896787	S	Sensitive fluroquinolone
0.798608	S	Sensitive fluroquinolone
0.0668963	R	Non-susceptible fluroquinolone
0.787099	S	Sensitive fluroquinolone
0.980909	R	Non-susceptible fluroquinolone
0.00277877	S	Sensitive fluroquinolone
0.00619511	R	Non-susceptible fluroquinolone
0.0306909	S	Sensitive fluroquinolone
0.588337	R	Non-susceptible fluroquinolone
0.588337	R	Non-susceptible fluroquinolone
0.719241	S	Sensitive fluroquinolone
0.00175411	S	Sensitive fluroquinolone
0.849109	S	Sensitive fluroquinolone
0.702972	S	Sensitive fluroquinolone
0.579859	S	Sensitive fluroquinolone
0.00908344	S	Sensitive fluroquinolone
0.00908344	S	Sensitive fluroquinolone
0.506372	S	Sensitive fluroquinolone
0.00963424	R	Non-susceptible fluroquinolone
0.433104	S	Sensitive fluroquinolone
0.992067	S	Sensitive fluroquinolone
0.857024	S	Sensitive fluroquinolone
0.122837	S	Sensitive fluroquinolone
0.122837	S	Sensitive fluroquinolone
0.432507	S	Sensitive fluroquinolone
0.753489	R	Non-susceptible fluroquinolone
0.12971	S	Sensitive fluroquinolone
0.00284925	S	Sensitive fluroquinolone
0.00175603	S	Sensitive fluroquinolone
0.0115747	S	Sensitive fluroquinolone
0.860886	S	Sensitive fluroquinolone
0.961848	S	Sensitive fluroquinolone
0.208156	S	Sensitive fluroquinolone
0.0528314	S	Sensitive fluroquinolone
0.972667	S	Sensitive fluroquinolone
0.972667	S	Sensitive fluroquinolone
0.572609	S	Sensitive fluroquinolone
0.00883954	S	Sensitive fluroquinolone
0.00883954	S	Sensitive fluroquinolone
0.969605	S	Sensitive fluroquinolone
0.00771516	R	Non-susceptible fluroquinolone
0.00546768	R	Non-susceptible fluroquinolone
0.684393	S	Sensitive fluroquinolone
0.540264	S	Sensitive fluroquinolone
0.907297	S	Sensitive fluroquinolone
0.907297	S	Sensitive fluroquinolone
0.991108	S	Sensitive fluroquinolone
0.748633	R	Non-susceptible fluroquinolone
0.304904	S	Sensitive fluroquinolone
0.700141	S	Sensitive fluroquinolone
0.328129	S	Sensitive fluroquinolone
0.0249966	S	Sensitive fluroquinolone
0.196917	S	Sensitive fluroquinolone
0.152632	S	Sensitive fluroquinolone
0.0543408	S	Sensitive fluroquinolone
0.135877	R	Non-susceptible fluroquinolone
0.0344675	S	Sensitive fluroquinolone
0.722383	S	Sensitive fluroquinolone
0.938864	S	Sensitive fluroquinolone
0.0713779	S	Sensitive fluroquinolone
0.95417	S	Sensitive fluroquinolone
0.596633	S	Sensitive fluroquinolone
0.922568	R	Non-susceptible fluroquinolone
0.00653479	S	Sensitive fluroquinolone
0.244114	S	Sensitive fluroquinolone
0.915899	S	Sensitive fluroquinolone
0.974617	S	Sensitive fluroquinolone
0.974617	S	Sensitive fluroquinolone
0.843888	S	Sensitive fluroquinolone
0.850956	S	Sensitive fluroquinolone
0.0838055	S	Sensitive fluroquinolone
0.906424	S	Sensitive fluroquinolone
0.020771	S	Sensitive fluroquinolone
0.0286126	R	Non-susceptible fluroquinolone
0.131685	R	Non-susceptible fluroquinolone
0.250997	R	Non-susceptible fluroquinolone
0.965813	S	Sensitive fluroquinolone
0.628222	S	Sensitive fluroquinolone
0.349822	S	Sensitive fluroquinolone
0.827586	S	Sensitive fluroquinolone
0.867122	S	Sensitive fluroquinolone
0.0186566	S	Sensitive fluroquinolone
0.00184127	S	Sensitive fluroquinolone
0.808119	S	Sensitive fluroquinolone
0.215264	S	Sensitive fluroquinolone
0.215264	S	Sensitive fluroquinolone
0.560935	S	Sensitive fluroquinolone
0.581894	S	Sensitive fluroquinolone
0.00438943	R	Non-susceptible fluroquinolone
0.953091	R	Non-susceptible fluroquinolone
0.953091	S	Sensitive fluroquinolone
0.00343587	R	Non-susceptible fluroquinolone
0.158589	S	Sensitive fluroquinolone
0.976882	S	Sensitive fluroquinolone
0.141964	S	Sensitive fluroquinolone
0.141964	R	Non-susceptible fluroquinolone
0.141964	R	Non-susceptible fluroquinolone
0.696454	S	Sensitive fluroquinolone
0.936509	S	Sensitive fluroquinolone
0.0794028	S	Sensitive fluroquinolone
0.861256	S	Sensitive fluroquinolone
0.861256	S	Sensitive fluroquinolone
0.0364408	S	Sensitive fluroquinolone
0.0364408	S	Sensitive fluroquinolone
0.0575077	R	Non-susceptible fluroquinolone
0.938257	S	Sensitive fluroquinolone
0.2737	S	Sensitive fluroquinolone
0.0110121	S	Sensitive fluroquinolone
0.992149	S	Sensitive fluroquinolone
0.981461	S	Sensitive fluroquinolone
0.0912893	S	Sensitive fluroquinolone
0.0410773	S	Sensitive fluroquinolone
0.0410773	S	Sensitive fluroquinolone
0.427147	R	Non-susceptible fluroquinolone
0.126384	S	Sensitive fluroquinolone
0.859076	S	Sensitive fluroquinolone
0.953598	S	Sensitive fluroquinolone
0.953598	S	Sensitive fluroquinolone
0.949442	S	Sensitive fluroquinolone
0.574567	S	Sensitive fluroquinolone
0.574567	S	Sensitive fluroquinolone
0.953741	S	Sensitive fluroquinolone
0.854238	R	Non-susceptible fluroquinolone
0.126265	S	Sensitive fluroquinolone
0.126265	S	Sensitive fluroquinolone
0.077114	S	Sensitive fluroquinolone
0.336729	S	Sensitive fluroquinolone
0.336729	S	Sensitive fluroquinolone
0.992064	S	Sensitive fluroquinolone
0.98168	S	Sensitive fluroquinolone
0.98168	S	Sensitive fluroquinolone
0.663331	S	Sensitive fluroquinolone
0.955617	S	Sensitive fluroquinolone
0.882342	S	Sensitive fluroquinolone
0.967025	S	Sensitive fluroquinolone
0.447807	S	Sensitive fluroquinolone
0.0558486	S	Sensitive fluroquinolone
0.0904497	R	Non-susceptible fluroquinolone
0.00235601	S	Sensitive fluroquinolone
0.0968254	S	Sensitive fluroquinolone
0.00045974	S	Sensitive fluroquinolone
0.0429817	S	Sensitive fluroquinolone
0.71315	S	Sensitive fluroquinolone
0.872782	S	Sensitive fluroquinolone
0.0820868	S	Sensitive fluroquinolone
0.971163	S	Sensitive fluroquinolone
0.988019	S	Sensitive fluroquinolone
0.434976	S	Sensitive fluroquinolone
0.00543206	S	Sensitive fluroquinolone
0.219273	S	Sensitive fluroquinolone
0.420904	S	Sensitive fluroquinolone
0.537498	S	Sensitive fluroquinolone
0.0726028	S	Sensitive fluroquinolone
0.936229	S	Sensitive fluroquinolone
0.745237	S	Sensitive fluroquinolone
0.263012	S	Sensitive fluroquinolone
0.144867	S	Sensitive fluroquinolone
0.273569	S	Sensitive fluroquinolone
0.758176	S	Sensitive fluroquinolone
0.694785	R	Non-susceptible fluroquinolone
0.710383	S	Sensitive fluroquinolone
0.403606	S	Sensitive fluroquinolone
0.403606	S	Sensitive fluroquinolone
0.158186	S	Sensitive fluroquinolone
0.145326	S	Sensitive fluroquinolone
0.028105	R	Non-susceptible fluroquinolone
0.028105	R	Non-susceptible fluroquinolone
0.028105	R	Non-susceptible fluroquinolone
0.00127088	R	Non-susceptible fluroquinolone
0.875588	S	Sensitive fluroquinolone
0.274011	S	Sensitive fluroquinolone
0.291308	S	Sensitive fluroquinolone
0.0132951	R	Non-susceptible fluroquinolone
0.739768	S	Sensitive fluroquinolone
0.163328	R	Non-susceptible fluroquinolone
0.0408534	S	Sensitive fluroquinolone
0.0660064	S	Sensitive fluroquinolone
0.869581	S	Sensitive fluroquinolone
0.719254	S	Sensitive fluroquinolone
0.305295	S	Sensitive fluroquinolone
0.27873	S	Sensitive fluroquinolone
0.408643	S	Sensitive fluroquinolone
0.78487	S	Sensitive fluroquinolone
0.918317	S	Sensitive fluroquinolone
0.0160328	R	Non-susceptible fluroquinolone
0.976183	S	Sensitive fluroquinolone
0.35163	S	Sensitive fluroquinolone
0.6743	S	Sensitive fluroquinolone
0.953047	S	Sensitive fluroquinolone
0.404214	S	Sensitive fluroquinolone
0.376522	R	Non-susceptible fluroquinolone
0.708782	S	Sensitive fluroquinolone
0.482609	S	Sensitive fluroquinolone
0.898022	S	Sensitive fluroquinolone
0.960132	S	Sensitive fluroquinolone
0.991581	S	Sensitive fluroquinolone
0.884933	S	Sensitive fluroquinolone
0.0746549	S	Sensitive fluroquinolone
0.565953	S	Sensitive fluroquinolone
0.174039	S	Sensitive fluroquinolone
0.481673	R	Non-susceptible fluroquinolone
0.704328	S	Sensitive fluroquinolone
0.223603	S	Sensitive fluroquinolone
0.848071	R	Non-susceptible fluroquinolone
0.848071	R	Non-susceptible fluroquinolone
0.672851	S	Sensitive fluroquinolone
0.982041	S	Sensitive fluroquinolone
0.982041	S	Sensitive fluroquinolone
0.0324858	S	Sensitive fluroquinolone
0.00475101	R	Non-susceptible fluroquinolone
0.780187	S	Sensitive fluroquinolone
0.192176	S	Sensitive fluroquinolone
0.192176	S	Sensitive fluroquinolone
0.192176	S	Sensitive fluroquinolone
0.971318	S	Sensitive fluroquinolone
0.153531	S	Sensitive fluroquinolone
0.838293	S	Sensitive fluroquinolone
0.970025	S	Sensitive fluroquinolone
0.503589	S	Sensitive fluroquinolone
0.0210675	S	Sensitive fluroquinolone
0.652114	S	Sensitive fluroquinolone
0.602862	R	Non-susceptible fluroquinolone
0.790294	S	Sensitive fluroquinolone
0.0822436	S	Sensitive fluroquinolone
0.213937	S	Sensitive fluroquinolone
0.950867	S	Sensitive fluroquinolone
0.961186	S	Sensitive fluroquinolone
0.961186	S	Sensitive fluroquinolone
0.918402	S	Sensitive fluroquinolone
0.935003	S	Sensitive fluroquinolone
0.592274	S	Sensitive fluroquinolone
0.600759	S	Sensitive fluroquinolone
0.98902	S	Sensitive fluroquinolone
0.578442	S	Sensitive fluroquinolone
0.212006	S	Sensitive fluroquinolone
0.930609	S	Sensitive fluroquinolone
0.0165228	R	Non-susceptible fluroquinolone
0.0761168	R	Non-susceptible fluroquinolone
0.972966	S	Sensitive fluroquinolone
0.606861	S	Sensitive fluroquinolone
0.342937	S	Sensitive fluroquinolone
0.136273	S	Sensitive fluroquinolone
0.379222	R	Non-susceptible fluroquinolone
0.0226802	S	Sensitive fluroquinolone
0.0214472	S	Sensitive fluroquinolone
0.896151	S	Sensitive fluroquinolone

## Sheet: Figure3e
time_to_positive	phenotype
24.2944	Hyperinflammatory
7.97678	Hyperinflammatory
12.1827	Hyperinflammatory
5.00547	Hyperinflammatory
11.0418	Hyperinflammatory
7.41698	Hyperinflammatory
31.7298	Hyperinflammatory
11.3577	Hyperinflammatory
5.09572	Hyperinflammatory
3.71802	Hyperinflammatory
23.6979	Hyperinflammatory
20.2667	Hyperinflammatory
19.3342	Hyperinflammatory
15.7022	Hyperinflammatory
20.1454	Hyperinflammatory
6.51595	Hyperinflammatory
9.64043	Hyperinflammatory
30.723	Hyperinflammatory
28.2169	Hyperinflammatory
14.6536	Hyperinflammatory
14.1913	Hyperinflammatory
9.05885	Hyperinflammatory
2.31418	Hyperinflammatory
5.79016	Hyperinflammatory
15.4725	Hyperinflammatory
17.6793	Hyperinflammatory
20.828	Hyperinflammatory
7.70746	Hyperinflammatory
7.14097	Hyperinflammatory
6.68417	Hyperinflammatory
16.5645	Hyperinflammatory
9.56826	Hyperinflammatory
13.4124	Hyperinflammatory
9.27651	Hyperinflammatory
13.0503	Hyperinflammatory
3.92195	Hyperinflammatory
15.2796	Hyperinflammatory
6.5336	Hyperinflammatory
16.959	Hyperinflammatory
12.106	Hyperinflammatory
14.1982	Hyperinflammatory
6.69897	Hyperinflammatory
26.5388	Hyperinflammatory
17.1175	Hyperinflammatory
12.5026	Hyperinflammatory
13.9801	Hyperinflammatory
17.4464	Hyperinflammatory
12.5032	Hyperinflammatory
27.6814	Hyperinflammatory
10.1932	Hyperinflammatory
16.5724	Hyperinflammatory
24.6039	Hyperinflammatory
7.00943	Hyperinflammatory
13.8649	Hyperinflammatory
26.0644	Hyperinflammatory
13.376	Hyperinflammatory
4.51973	Hyperinflammatory
5.30905	Hyperinflammatory
18.2807	Hyperinflammatory
19.5555	Hyperinflammatory
26.7628	Hyperinflammatory
5.32257	Hyperinflammatory
18.2632	Hyperinflammatory
15.5438	Hyperinflammatory
6.12669	Hyperinflammatory
15.5814	Hyperinflammatory
12.7899	Hyperinflammatory
6.30762	Hyperinflammatory
10.9353	Hyperinflammatory
6.09134	Hyperinflammatory
10.2542	Hyperinflammatory
5.0463	Hyperinflammatory
18.7646	Hyperinflammatory
24.5217	Hyperinflammatory
8.52973	Hyperinflammatory
17.3278	Hyperinflammatory
18.7248	Hyperinflammatory
8.00584	Hyperinflammatory
21.8941	Hyperinflammatory
12.7297	Hyperinflammatory
11.6351	Hyperinflammatory
28.7362	Hyperinflammatory
19.6755	Hyperinflammatory
6.07835	Hyperinflammatory
9.13612	Hyperinflammatory
1.31591	Hyperinflammatory
3.83101	Hyperinflammatory
10.3853	Hyperinflammatory
3.38384	Hyperinflammatory
11.4866	Hyperinflammatory
11.8083	Hyperinflammatory
6.13797	Hyperinflammatory
25.8839	Hyperinflammatory
8.57071	Hyperinflammatory
9.43375	Hyperinflammatory
6.11645	Hyperinflammatory
32.193	Hyperinflammatory
12.4653	Hyperinflammatory
19.4662	Hyperinflammatory
10.1664	Hyperinflammatory
9.28992	Hyperinflammatory
27.8281	Hyperinflammatory
19.1719	Hyperinflammatory
10.7215	Hyperinflammatory
5.65266	Hyperinflammatory
15.7108	Hyperinflammatory
11.7745	Hyperinflammatory
14.9355	Hyperinflammatory
32.1405	Hyperinflammatory
13.4322	Hyperinflammatory
25.0458	Hyperinflammatory
8.00891	Hyperinflammatory
17.6419	Hyperinflammatory
16.3287	Hyperinflammatory
6.39585	Hyperinflammatory
20.0218	Hyperinflammatory
11.2676	Hyperinflammatory
13.7862	Hyperinflammatory
4.1264	Hyperinflammatory
3.81758	Hyperinflammatory
15.0337	Hyperinflammatory
16.6137	Hyperinflammatory
29.2896	Hyperinflammatory
12.8048	Hyperinflammatory
1.59446	Hyperinflammatory
10.3386	Hyperinflammatory
32.2354	Hyperinflammatory
29.143	Hyperinflammatory
3.05642	Hyperinflammatory
31.9574	Hyperinflammatory
12.6415	Hyperinflammatory
11.2015	Hyperinflammatory
12.0889	Hyperinflammatory
12.6923	Hyperinflammatory
24.4089	Hyperinflammatory
5.18447	Hyperinflammatory
3.11635	Hyperinflammatory
15.9919	Hyperinflammatory
10.1346	Hyperinflammatory
15.4005	Hyperinflammatory
20.6617	Hyperinflammatory
32.351	Hyperinflammatory
13.7185	Hyperinflammatory
5.82585	Hyperinflammatory
13.3197	Hyperinflammatory
4.94999	Hyperinflammatory
23.0034	Hyperinflammatory
3.75258	Hyperinflammatory
11.527	Hyperinflammatory
11.6231	Hyperinflammatory
8.31836	Hyperinflammatory
5.04663	Hyperinflammatory
19.3366	Hyperinflammatory
22.9624	Hyperinflammatory
5.2684	Hyperinflammatory
5.35548	Hyperinflammatory
8.32294	Hyperinflammatory
5.4377	Hyperinflammatory
13.3484	Hyperinflammatory
25.7038	Hyperinflammatory
4.8315	Hyperinflammatory
2.03101	Hyperinflammatory
7.6205	Hyperinflammatory
18.6839	Hyperinflammatory
10.4383	Hyperinflammatory
12.4133	Hyperinflammatory
6.6227	Hyperinflammatory
12.1669	Hyperinflammatory
13.0282	Hyperinflammatory
15.2689	Hyperinflammatory
9.04292	Hyperinflammatory
6.35094	Hyperinflammatory
4.35627	Hyperinflammatory
7.81243	Hyperinflammatory
18.7863	Hyperinflammatory
50.189	Hyperinflammatory
17.6763	Hyperinflammatory
18.4535	Hyperinflammatory
16.4468	Hyperinflammatory
20.1755	Hyperinflammatory
39.9571	Hyperinflammatory
11.5655	Hyperinflammatory
2.79155	Hyperinflammatory
7.91578	Hyperinflammatory
12.1153	Hyperinflammatory
17.9568	Hyperinflammatory
10.7522	Hyperinflammatory
12.2886	Hyperinflammatory
9.14827	Hyperinflammatory
4.33938	Hyperinflammatory
8.6517	Hyperinflammatory
6.82852	Hyperinflammatory
16.0068	Hyperinflammatory
10.4765	Hyperinflammatory
8.91408	Hyperinflammatory
7.1692	Hyperinflammatory
4.38334	Hyperinflammatory
16.4411	Hyperinflammatory
4.56993	Hyperinflammatory
12.2064	Hyperinflammatory
11.8202	Hyperinflammatory
24.8278	Hyperinflammatory
27.8846	Hyperinflammatory
16.0016	Hyperinflammatory
11.465	Hyperinflammatory
11.3134	Hyperinflammatory
23.4102	Hyperinflammatory
19.8028	Hyperinflammatory
17.8746	Hyperinflammatory
10.4225	Hyperinflammatory
11.2791	Hyperinflammatory
9.90607	Hyperinflammatory
6.77478	Hyperinflammatory
9.55579	Hyperinflammatory
17.3667	Hyperinflammatory
8.7957	Hyperinflammatory
4.77835	Hyperinflammatory
13.9712	Hyperinflammatory
22.0588	Hyperinflammatory
2.58877	Hyperinflammatory
26.8375	Hyperinflammatory
11.0097	Hyperinflammatory
6.41651	Hyperinflammatory
16.229	Hyperinflammatory
8.1885	Hyperinflammatory
22.3682	Hyperinflammatory
9.75211	Hyperinflammatory
16.6914	Hyperinflammatory
8.19304	Hyperinflammatory
6.32724	Hyperinflammatory
9.52551	Hyperinflammatory
9.44113	Hyperinflammatory
13.8304	Hyperinflammatory
28.3125	Hyperinflammatory
24.2753	Hyperinflammatory
11.392	Hyperinflammatory
14.5761	Hyperinflammatory
27.1326	Hyperinflammatory
12.4931	Hyperinflammatory
22.9022	Hyperinflammatory
2.72317	Hyperinflammatory
9.6035	Hyperinflammatory
9.84547	Hyperinflammatory
7.45443	Hyperinflammatory
28.9389	Hyperinflammatory
36.868	Hyperinflammatory
5.14149	Hyperinflammatory
15.6068	Hyperinflammatory
10.1537	Hyperinflammatory
10.247	Hyperinflammatory
39.9899	Hyperinflammatory
12.2405	Hyperinflammatory
12.1917	Hyperinflammatory
7.89312	Hyperinflammatory
24.7074	Hyperinflammatory
14.1164	Hyperinflammatory
14.148	Hyperinflammatory
3.66092	Hyperinflammatory
7.15324	Hyperinflammatory
2.61095	Hyperinflammatory
6.87626	Hyperinflammatory
2.92312	Hyperinflammatory
40.0013	Hyperinflammatory
5.07271	Hyperinflammatory
19.3963	Hyperinflammatory
12.2221	Hyperinflammatory
8.02398	Hyperinflammatory
2.23418	Hyperinflammatory
10.6232	Hyperinflammatory
15.5	Hyperinflammatory
6.52747	Hyperinflammatory
3.08856	Hyperinflammatory
8.9087	Hyperinflammatory
23.7045	Hyperinflammatory
24.2721	Hyperinflammatory
3.37116	Hyperinflammatory
4.08314	Hyperinflammatory
0.936583	Hyperinflammatory
8.99774	Hyperinflammatory
4.61475	Hyperinflammatory
27.0183	Hyperinflammatory
17.7649	Hyperinflammatory
44.3964	Hyperinflammatory
6.6246	Hyperinflammatory
32.6723	Hyperinflammatory
4.7956	Hyperinflammatory
5.11074	Hyperinflammatory
10.8619	Hyperinflammatory
23.6362	Hyperinflammatory
18.0983	Hyperinflammatory
28.7332	Hyperinflammatory
12.0836	Hyperinflammatory
9.03032	Hyperinflammatory
10.1731	Hyperinflammatory
10.2355	Hyperinflammatory
9.79629	Hyperinflammatory
19.034	Hyperinflammatory
15.5644	Hyperinflammatory
15.1823	Hyperinflammatory
19.5083	Hyperinflammatory
23.4036	Hyperinflammatory
6.19151	Hyperinflammatory
10.0707	Hyperinflammatory
13.3075	Hyperinflammatory
6.02229	Hyperinflammatory
16.4013	Hyperinflammatory
10.5262	Hyperinflammatory
18.7617	Hyperinflammatory
7.06323	Hyperinflammatory
7.67145	Hyperinflammatory
4.12284	Hyperinflammatory
4.60179	Hyperinflammatory
38.4787	Hyperinflammatory
11.8036	Hyperinflammatory
16.5787	Hyperinflammatory
19.3634	Hyperinflammatory
13.0755	Hyperinflammatory
6.2642	Hyperinflammatory
4.45604	Hyperinflammatory
8.20699	Hyperinflammatory
8.93603	Hyperinflammatory
9.53891	Hyperinflammatory
34.5263	Hyperinflammatory
32.0108	Hyperinflammatory
33.4164	Hyperinflammatory
3.81251	Hyperinflammatory
9.45935	Hyperinflammatory
6.32599	Hyperinflammatory
48.2919	Hyperinflammatory
19.7057	Hyperinflammatory
4.5218	Hyperinflammatory
19.7739	Hyperinflammatory
12.3511	Hyperinflammatory
7.99538	Hyperinflammatory
4.92203	Hyperinflammatory
15.9552	Hyperinflammatory
7.21051	Hyperinflammatory
13.0672	Hyperinflammatory
11.3438	Hyperinflammatory
15.533	Hyperinflammatory
38.1342	Hyperinflammatory
7.61322	Hyperinflammatory
3.83881	Hyperinflammatory
3.03025	Hyperinflammatory
3.44647	Hyperinflammatory
19.2959	Hyperinflammatory
18.0962	Hyperinflammatory
14.1801	Hyperinflammatory
25.618	Hyperinflammatory
3.16718	Hyperinflammatory
18.721	Hyperinflammatory
23.8175	Hyperinflammatory
23.5096	Hyperinflammatory
9.09061	Hyperinflammatory
12.4186	Hyperinflammatory
22.7959	Hyperinflammatory
33.3006	Hyperinflammatory
15.1905	Hyperinflammatory
20.3597	Hyperinflammatory
18.8948	Hyperinflammatory
7.39911	Hyperinflammatory
32.3613	Hyperinflammatory
9.69091	Hyperinflammatory
8.30621	Hyperinflammatory
20.7984	Hyperinflammatory
14.9305	Hyperinflammatory
8.45187	Hyperinflammatory
13.9543	Hyperinflammatory
21.7883	Hyperinflammatory
18.9241	Hyperinflammatory
7.43409	Hyperinflammatory
12.2708	Hyperinflammatory
11.5964	Hyperinflammatory
20.492	Hyperinflammatory
18.071	Hyperinflammatory
7.60128	Hyperinflammatory
18.902	Hyperinflammatory
17.5382	Hyperinflammatory
17.454	Hyperinflammatory
23.0662	Hyperinflammatory
18.5876	Hyperinflammatory
7.92295	Hyperinflammatory
15.0218	Hyperinflammatory
14.4585	Hyperinflammatory
12.3393	Hyperinflammatory
7.68925	Hyperinflammatory
18.8539	Hyperinflammatory
13.7739	Hyperinflammatory
15.5311	Hyperinflammatory
18.9821	Hyperinflammatory
11.5102	Hyperinflammatory
23.0144	Hyperinflammatory
21.9463	Hyperinflammatory
11.4001	Hyperinflammatory
7.71915	Hyperinflammatory
8.77419	Hyperinflammatory
17.5813	Hyperinflammatory
7.7664	Hyperinflammatory
24.7553	Hyperinflammatory
17.8668	Hyperinflammatory
20.3553	Hyperinflammatory
10.4105	Hyperinflammatory
21.2431	Hyperinflammatory
13.4498	Hyperinflammatory
3.22089	Hyperinflammatory
12.1038	Hyperinflammatory
7.64481	Hyperinflammatory
10.5576	Hyperinflammatory
8.51778	Hyperinflammatory
5.96267	Hyperinflammatory
8.02087	Hyperinflammatory
4.40113	Hyperinflammatory
6.31178	Hyperinflammatory
3.97668	Hyperinflammatory
10.6431	Hyperinflammatory
22.4964	Hyperinflammatory
8.53698	Hyperinflammatory
10.4456	Hyperinflammatory
9.29639	Hyperinflammatory
32.9809	Hyperinflammatory
21.835	Hyperinflammatory
6.25029	Hyperinflammatory
6.56248	Hyperinflammatory
11.3009	Hyperinflammatory
26.6653	Hyperinflammatory
20.4895	Hyperinflammatory
11.0168	Hyperinflammatory
11.3894	Hyperinflammatory
5.99555	Hyperinflammatory
8.45948	Hyperinflammatory
19.2094	Hyperinflammatory
15.4717	Hyperinflammatory
28.2366	Hyperinflammatory
8.63662	Hyperinflammatory
25.3294	Hyperinflammatory
9.30997	Hyperinflammatory
22.2909	Hyperinflammatory
21.5485	Hyperinflammatory
13.1529	Hyperinflammatory
9.86066	Hyperinflammatory
7.18549	Hyperinflammatory
7.0647	Hyperinflammatory
11.7925	Hyperinflammatory
14.3712	Hyperinflammatory
7.05133	Hyperinflammatory
18.0148	Hyperinflammatory
11.089	Hyperinflammatory
11.0898	Hyperinflammatory
11.9231	Hyperinflammatory
5.96225	Hyperinflammatory
12.1482	Hyperinflammatory
13.0385	Hyperinflammatory
27.7853	Hyperinflammatory
13.3113	Hyperinflammatory
6.14262	Hyperinflammatory
9.85142	Hyperinflammatory
16.8157	Hyperinflammatory
5.21659	Hyperinflammatory
33.2717	Hyperinflammatory
15.3904	Hyperinflammatory
8.14975	Hyperinflammatory
18.0408	Hyperinflammatory
8.81717	Hyperinflammatory
16.0371	Hyperinflammatory
31.3832	Hyperinflammatory
5.77291	Hyperinflammatory
26.2221	Hyperinflammatory
5.68765	Hyperinflammatory
20.318	Hyperinflammatory
15.2428	Hyperinflammatory
15.4253	Hyperinflammatory
22.4651	Hyperinflammatory
11.2649	Hyperinflammatory
5.25328	Hyperinflammatory
12.9429	Hyperinflammatory
43.4121	Hyperinflammatory
6.13826	Hyperinflammatory
4.55227	Hyperinflammatory
10.1494	Hyperinflammatory
7.40045	Hyperinflammatory
15.4232	Hyperinflammatory
5.28021	Hyperinflammatory
13.8421	Hyperinflammatory
13.0608	Hyperinflammatory
19.8083	Hyperinflammatory
11.378	Hyperinflammatory
11.7302	Hyperinflammatory
38.9787	Hyperinflammatory
20.4555	Hyperinflammatory
8.67817	Hyperinflammatory
18.2939	Hyperinflammatory
15.2632	Hyperinflammatory
26.9002	Hyperinflammatory
27.3816	Hyperinflammatory
3.86521	Hyperinflammatory
13.5523	Hyperinflammatory
45.2911	Hyperinflammatory
9.85183	Hyperinflammatory
11.7242	Hyperinflammatory
15.6861	Hyperinflammatory
2.876	Hyperinflammatory
14.5421	Hyperinflammatory
17.631	Hyperinflammatory
9.39779	Hyperinflammatory
17.2834	Hyperinflammatory
9.46389	Hyperinflammatory
4.34034	Hyperinflammatory
31.1041	Hyperinflammatory
9.98825	Hyperinflammatory
3.66826	Hyperinflammatory
9.53061	Hyperinflammatory
21.4901	Hyperinflammatory
4.07605	Hyperinflammatory
8.31773	Hyperinflammatory
15.1703	Hyperinflammatory
6.91038	Hyperinflammatory
13.3801	Hyperinflammatory
11.725	Hyperinflammatory
13.7581	Hyperinflammatory
36.7627	Hyperinflammatory
24.6592	Hyperinflammatory
10.4319	Hyperinflammatory
8.46041	Hyperinflammatory
15.9005	Hyperinflammatory
5.35737	Hyperinflammatory
17.6909	Hyperinflammatory
17.0856	Hyperinflammatory
37.7753	Hyperinflammatory
12.885	Hyperinflammatory
12.7755	Hyperinflammatory
3.13994	Hyperinflammatory
13.4938	Hyperinflammatory
13.2667	Hyperinflammatory
23.1053	Hyperinflammatory
16.0603	Hyperinflammatory
21.633	Hyperinflammatory
5.7467	Hyperinflammatory
7.35353	Hyperinflammatory
13.9449	Hyperinflammatory
7.20349	Hyperinflammatory
16.0569	Hyperinflammatory
30.6864	Hyperinflammatory
13.7652	Hyperinflammatory
18.0729	Hyperinflammatory
20.4917	Hyperinflammatory
11.245	Hyperinflammatory
10.0384	Hyperinflammatory
23.0758	Hyperinflammatory
14.4189	Hyperinflammatory
23.4554	Hyperinflammatory
11.802	Hyperinflammatory
7.71578	Hyperinflammatory
22.8541	Hyperinflammatory
15.5535	Hyperinflammatory
13.1984	Hyperinflammatory
8.13297	Hyperinflammatory
45.87	Hyperinflammatory
7.80423	Hyperinflammatory
16.3419	Hyperinflammatory
14.0347	Hyperinflammatory
1.84128	Hyperinflammatory
29.0558	Hyperinflammatory
4.70254	Hyperinflammatory
12.9	Hyperinflammatory
34.841	Hyperinflammatory
7.40342	Hyperinflammatory
22.5909	Hyperinflammatory
23.5343	Hyperinflammatory
21.2331	Hyperinflammatory
19.8929	Hyperinflammatory
13.0751	Hyperinflammatory
6.11398	Hyperinflammatory
26.7233	Hyperinflammatory
5.54581	Hyperinflammatory
28.018	Hyperinflammatory
24.8023	Hyperinflammatory
14.8585	Hyperinflammatory
3.33488	Hyperinflammatory
2.75909	Hyperinflammatory
6.90585	Hyperinflammatory
52.399	Hyperinflammatory
19.6588	Hyperinflammatory
20.9612	Hyperinflammatory
18.2227	Hyperinflammatory
7.74093	Hyperinflammatory
7.51815	Hyperinflammatory
21.027	Hyperinflammatory
16.5826	Hyperinflammatory
5.59618	Hyperinflammatory
7.60929	Hyperinflammatory
8.80475	Hyperinflammatory
10.693	Hyperinflammatory
20.194	Hyperinflammatory
14.8086	Hyperinflammatory
5.54811	Hyperinflammatory
4.78061	Hyperinflammatory
11.1789	Hyperinflammatory
17.6113	Hyperinflammatory
18.2213	Hyperinflammatory
5.5994	Hyperinflammatory
14.9047	Hyperinflammatory
6.34872	Hyperinflammatory
15.092	Hyperinflammatory
15.2994	Hyperinflammatory
13.3366	Hyperinflammatory
5.35821	Hyperinflammatory
13.8671	Hyperinflammatory
12.3461	Hyperinflammatory
8.19975	Hyperinflammatory
16.0029	Hyperinflammatory
13.2396	Hyperinflammatory
11.7706	Hyperinflammatory
6.35054	Hyperinflammatory
7.14398	Hyperinflammatory
58.6215	Hyperinflammatory
8.1916	Hyperinflammatory
15.2652	Hyperinflammatory
16.3649	Hyperinflammatory
15.821	Hyperinflammatory
27.5127	Hyperinflammatory
5.24951	Hyperinflammatory
11.4461	Hyperinflammatory
11.3411	Hyperinflammatory
24.4134	Hyperinflammatory
8.30067	Hyperinflammatory
9.59798	Hyperinflammatory
19.0642	Hyperinflammatory
16.4082	Hyperinflammatory
23.0809	Hyperinflammatory
5.00858	Hyperinflammatory
13.8853	Hyperinflammatory
6.65988	Hyperinflammatory
23.6221	Hyperinflammatory
6.38125	Hyperinflammatory
10.6781	Hyperinflammatory
16.2778	Hyperinflammatory
3.76647	Hyperinflammatory
15.2239	Hyperinflammatory
9.7882	Hyperinflammatory
11.4037	Hyperinflammatory
12.9991	Hyperinflammatory
6.31294	Hyperinflammatory
14.2606	Hyperinflammatory
27.6443	Hyperinflammatory
4.02328	Hyperinflammatory
19.8754	Hyperinflammatory
18.2434	Hyperinflammatory
6.88782	Hyperinflammatory
14.7764	Hyperinflammatory
23.1685	Hyperinflammatory
14.3787	Hyperinflammatory
10.8093	Hyperinflammatory
11.8098	Hyperinflammatory
5.51104	Hyperinflammatory
15.5648	Hyperinflammatory
33.3321	Hyperinflammatory
4.82962	Hyperinflammatory
15.1885	Hyperinflammatory
27.7473	Hyperinflammatory
13.4819	Hyperinflammatory
24.0941	Hyperinflammatory
32.3057	Hyperinflammatory
13.0108	Hyperinflammatory
25.6866	Hyperinflammatory
14.4112	Hyperinflammatory
15.6762	Hyperinflammatory
2.10527	Hyperinflammatory
6.62571	Hyperinflammatory
1.55474	Hyperinflammatory
13.6507	Hyperinflammatory
16.6536	Hyperinflammatory
3.62192	Hyperinflammatory
16.3808	Hyperinflammatory
31.3328	Hyperinflammatory
27.0263	Hyperinflammatory
13.2606	Hyperinflammatory
10.7881	Hyperinflammatory
6.0138	Hyperinflammatory
6.16306	Hyperinflammatory
10.2644	Hyperinflammatory
10.9299	Hyperinflammatory
17.39	Hyperinflammatory
39.7141	Hyperinflammatory
13.0966	Hyperinflammatory
30.3577	Hyperinflammatory
13.7951	Hyperinflammatory
29.8668	Hyperinflammatory
15.713	Hyperinflammatory
11.9266	Hyperinflammatory
13.208	Hyperinflammatory
9.76585	Hyperinflammatory
2.23254	Hyperinflammatory
15.4188	Hyperinflammatory
29.4357	Hyperinflammatory
4.96941	Hyperinflammatory
14.7684	Hyperinflammatory
11.0587	Hyperinflammatory
9.84126	Hyperinflammatory
6.37907	Hyperinflammatory
3.1194	Hyperinflammatory
10.5528	Hyperinflammatory
9.52662	Hyperinflammatory
1.91958	Hyperinflammatory
18.0609	Hyperinflammatory
18.4632	Hyperinflammatory
18.287	Hyperinflammatory
13.3687	Hyperinflammatory
25.3495	Hyperinflammatory
6.17696	Hyperinflammatory
14.3585	Hyperinflammatory
21.5834	Hyperinflammatory
20.7017	Hyperinflammatory
4.97298	Hyperinflammatory
14.3629	Hyperinflammatory
14.8312	Hyperinflammatory
19.2842	Hyperinflammatory
19.8307	Hyperinflammatory
0.635997	Hyperinflammatory
17.8329	Hyperinflammatory
20.2796	Hyperinflammatory
8.41473	Hyperinflammatory
19.5574	Hyperinflammatory
14.4024	Hyperinflammatory
21.2568	Hyperinflammatory
11.3753	Hyperinflammatory
30.7607	Hyperinflammatory
12.4797	Hyperinflammatory
7.89979	Hyperinflammatory
14.8742	Hyperinflammatory
15.3296	Hyperinflammatory
16.3634	Hyperinflammatory
9.84564	Hyperinflammatory
10.249	Hyperinflammatory
6.56603	Hyperinflammatory
10.504	Hyperinflammatory
15.0565	Hyperinflammatory
17.0855	Hyperinflammatory
3.23322	Hyperinflammatory
10.9908	Hyperinflammatory
23.8185	Hyperinflammatory
10.9881	Hyperinflammatory
18.2281	Hyperinflammatory
21.1049	Hyperinflammatory
5.27066	Hyperinflammatory
8.36411	Hyperinflammatory
20.458	Hyperinflammatory
8.62607	Hyperinflammatory
8.12583	Hyperinflammatory
4.40578	Hyperinflammatory
20.9982	Hyperinflammatory
26.7892	Hyperinflammatory
9.93186	Hyperinflammatory
17.7338	Hyperinflammatory
25.6812	Hyperinflammatory
10.214	Hyperinflammatory
8.91275	Hyperinflammatory
23.1956	Hyperinflammatory
19.2782	Hyperinflammatory
9.64071	Hyperinflammatory
10.0004	Hyperinflammatory
6.50203	Hyperinflammatory
7.66718	Hyperinflammatory
13.9235	Hyperinflammatory
12.971	Hyperinflammatory
11.0357	Hyperinflammatory
10.2266	Hyperinflammatory
13.8959	Hyperinflammatory
31.8698	Hyperinflammatory
44.5876	Hyperinflammatory
18.534	Hyperinflammatory
12.1304	Hyperinflammatory
6.49513	Hyperinflammatory
14.9197	Hyperinflammatory
16.6186	Hyperinflammatory
9.77776	Hyperinflammatory
31.514	Hyperinflammatory
4.88618	Hyperinflammatory
5.24473	Hyperinflammatory
25.5026	Hyperinflammatory
6.3588	Hyperinflammatory
14.5148	Hyperinflammatory
22.7131	Hyperinflammatory
23.9294	Hyperinflammatory
17.637	Hyperinflammatory
22.9335	Hyperinflammatory
18.14	Hyperinflammatory
10.2078	Hyperinflammatory
28.5806	Hyperinflammatory
1.86739	Hyperinflammatory
7.61216	Hyperinflammatory
3.77051	Hyperinflammatory
28.3925	Hyperinflammatory
36.5821	Hyperinflammatory
18.361	Hyperinflammatory
9.59136	Hyperinflammatory
2.70435	Hyperinflammatory
19.6116	Hyperinflammatory
39.2573	Hyperinflammatory
20.1147	Hyperinflammatory
24.6765	Hyperinflammatory
18.6388	Hyperinflammatory
4.85505	Hyperinflammatory
17.6688	Hyperinflammatory
7.74324	Hyperinflammatory
21.776	Hyperinflammatory
16.0505	Hyperinflammatory
17.8364	Hyperinflammatory
8.84001	Hypoinflammatory
17.5743	Hypoinflammatory
20.5236	Hypoinflammatory
35.8415	Hypoinflammatory
16.9482	Hypoinflammatory
30.5065	Hypoinflammatory
17.9352	Hypoinflammatory
16.1584	Hypoinflammatory
31.999	Hypoinflammatory
20.4496	Hypoinflammatory
21.7685	Hypoinflammatory
21.0031	Hypoinflammatory
6.1953	Hypoinflammatory
50.241	Hypoinflammatory
10.0081	Hypoinflammatory
14.0678	Hypoinflammatory
51.9044	Hypoinflammatory
40.9994	Hypoinflammatory
42.727	Hypoinflammatory
27.9528	Hypoinflammatory
19.4802	Hypoinflammatory
22.8694	Hypoinflammatory
5.52295	Hypoinflammatory
10.2908	Hypoinflammatory
19.4639	Hypoinflammatory
28.4546	Hypoinflammatory
22.7287	Hypoinflammatory
17.8989	Hypoinflammatory
42.1153	Hypoinflammatory
22.1257	Hypoinflammatory
12.8353	Hypoinflammatory
39.0832	Hypoinflammatory
13.7223	Hypoinflammatory
15.5147	Hypoinflammatory
27.893	Hypoinflammatory
35.162	Hypoinflammatory
34.859	Hypoinflammatory
4.62158	Hypoinflammatory
38.0287	Hypoinflammatory
37.6051	Hypoinflammatory
13.1714	Hypoinflammatory
20.849	Hypoinflammatory
24.1363	Hypoinflammatory
42.9609	Hypoinflammatory
9.14624	Hypoinflammatory
6.42185	Hypoinflammatory
27.4144	Hypoinflammatory
23.5034	Hypoinflammatory
40.8255	Hypoinflammatory
15.4249	Hypoinflammatory
40.8355	Hypoinflammatory
20.1312	Hypoinflammatory
25.3497	Hypoinflammatory
38.7238	Hypoinflammatory
24.2389	Hypoinflammatory
5.04099	Hypoinflammatory
13.6332	Hypoinflammatory
1.01397	Hypoinflammatory
24.0033	Hypoinflammatory
17.9372	Hypoinflammatory
15.2538	Hypoinflammatory
18.773	Hypoinflammatory
22.8672	Hypoinflammatory
40.2754	Hypoinflammatory
33.8214	Hypoinflammatory
21.7053	Hypoinflammatory
30.1741	Hypoinflammatory
24.2784	Hypoinflammatory
39.2013	Hypoinflammatory
42.9305	Hypoinflammatory
7.03787	Hypoinflammatory
9.05019	Hypoinflammatory
38.1457	Hypoinflammatory
11.5	Hypoinflammatory
11.5779	Hypoinflammatory
22.7444	Hypoinflammatory
24.3691	Hypoinflammatory
20.5527	Hypoinflammatory
31.9886	Hypoinflammatory
13.9077	Hypoinflammatory
47.3437	Hypoinflammatory
18.632	Hypoinflammatory
22.1723	Hypoinflammatory
10.0097	Hypoinflammatory
50.4976	Hypoinflammatory
46.0389	Hypoinflammatory
14.9501	Hypoinflammatory
10.7997	Hypoinflammatory
17.0744	Hypoinflammatory
15.9919	Hypoinflammatory
28.8514	Hypoinflammatory
36.1832	Hypoinflammatory
9.78478	Hypoinflammatory
14.1431	Hypoinflammatory
21.0345	Hypoinflammatory
15.5273	Hypoinflammatory
71.8111	Hypoinflammatory
18.2408	Hypoinflammatory
7.08797	Hypoinflammatory
15.6966	Hypoinflammatory
20.8789	Hypoinflammatory
11.6465	Hypoinflammatory
12.9763	Hypoinflammatory
10.9372	Hypoinflammatory
20.6502	Hypoinflammatory
37.0222	Hypoinflammatory
39.2811	Hypoinflammatory
41.915	Hypoinflammatory
43.809	Hypoinflammatory
27.0745	Hypoinflammatory
25.1728	Hypoinflammatory
11.0294	Hypoinflammatory
34.2424	Hypoinflammatory
51.1658	Hypoinflammatory
24.1739	Hypoinflammatory
30.4485	Hypoinflammatory
34.6743	Hypoinflammatory
12.3308	Hypoinflammatory
36.8285	Hypoinflammatory
8.87917	Hypoinflammatory
8.41508	Hypoinflammatory
26.0563	Hypoinflammatory
49.4727	Hypoinflammatory
31.2999	Hypoinflammatory
37.6448	Hypoinflammatory
15.4134	Hypoinflammatory
26.9169	Hypoinflammatory
28.0589	Hypoinflammatory
41.4131	Hypoinflammatory
22.4844	Hypoinflammatory
16.0655	Hypoinflammatory
21.0589	Hypoinflammatory
21.3635	Hypoinflammatory
5.13223	Hypoinflammatory
32.4274	Hypoinflammatory
17.9794	Hypoinflammatory
36.0472	Hypoinflammatory
3.37468	Hypoinflammatory
15.1756	Hypoinflammatory
14.5552	Hypoinflammatory
27.0754	Hypoinflammatory
36.3072	Hypoinflammatory
32.5519	Hypoinflammatory
24.1245	Hypoinflammatory
33.2781	Hypoinflammatory
20.7082	Hypoinflammatory
34.5756	Hypoinflammatory
26.1133	Hypoinflammatory
43.1489	Hypoinflammatory
39.0183	Hypoinflammatory
32.2759	Hypoinflammatory
23.6111	Hypoinflammatory
32.8785	Hypoinflammatory
15.2283	Hypoinflammatory
30.4965	Hypoinflammatory
22.9162	Hypoinflammatory
6.88285	Hypoinflammatory
8.0247	Hypoinflammatory
20.7587	Hypoinflammatory
8.35686	Hypoinflammatory
28.6541	Hypoinflammatory
43.4876	Hypoinflammatory
22.0049	Hypoinflammatory
16.3176	Hypoinflammatory
37.6978	Hypoinflammatory
17.977	Hypoinflammatory
13.5983	Hypoinflammatory
67.4687	Hypoinflammatory
18.219	Hypoinflammatory
25.5703	Hypoinflammatory
12.6384	Hypoinflammatory
10.6941	Hypoinflammatory
8.50219	Hypoinflammatory
7.4204	Hypoinflammatory
42.9033	Hypoinflammatory
14.2664	Hypoinflammatory
11.7558	Hypoinflammatory
30.562	Hypoinflammatory
18.5044	Hypoinflammatory
33.9956	Hypoinflammatory
29.4345	Hypoinflammatory
34.8318	Hypoinflammatory
16.4283	Hypoinflammatory
16.8712	Hypoinflammatory
18.7926	Hypoinflammatory
27.0396	Hypoinflammatory
12.8031	Hypoinflammatory
4.84417	Hypoinflammatory
48.4247	Hypoinflammatory
48.2145	Hypoinflammatory
57.3253	Hypoinflammatory
10.7398	Hypoinflammatory
37.8802	Hypoinflammatory
10.0209	Hypoinflammatory
30.8178	Hypoinflammatory
22.3531	Hypoinflammatory
4.13612	Hypoinflammatory
6.99774	Hypoinflammatory
17.4618	Hypoinflammatory
20.8001	Hypoinflammatory
18.7992	Hypoinflammatory
25.4825	Hypoinflammatory
16.2162	Hypoinflammatory
33.8914	Hypoinflammatory
22.5342	Hypoinflammatory
29.1842	Hypoinflammatory
19.2984	Hypoinflammatory
39.2673	Hypoinflammatory
32.5084	Hypoinflammatory
16.6619	Hypoinflammatory
68.4481	Hypoinflammatory
10.7521	Hypoinflammatory
22.0106	Hypoinflammatory
52.175	Hypoinflammatory
43.6221	Hypoinflammatory
16.4426	Hypoinflammatory
39.317	Hypoinflammatory
21.0406	Hypoinflammatory
25.8228	Hypoinflammatory
53.5541	Hypoinflammatory
22.5317	Hypoinflammatory
19.3539	Hypoinflammatory
23.8051	Hypoinflammatory
5.81699	Hypoinflammatory
8.32054	Hypoinflammatory
30.229	Hypoinflammatory
15.6765	Hypoinflammatory
22.5051	Hypoinflammatory
18.822	Hypoinflammatory
33.0052	Hypoinflammatory
22.478	Hypoinflammatory
50.3883	Hypoinflammatory
23.4859	Hypoinflammatory
12.2152	Hypoinflammatory
34.1091	Hypoinflammatory
16.0257	Hypoinflammatory
51.7431	Hypoinflammatory
30.9901	Hypoinflammatory
41.5114	Hypoinflammatory
68.0758	Hypoinflammatory
12.1865	Hypoinflammatory
45.8745	Hypoinflammatory
7.45143	Hypoinflammatory
54.6077	Hypoinflammatory
11.1819	Hypoinflammatory
6.25173	Hypoinflammatory
25.2366	Hypoinflammatory
21.3065	Hypoinflammatory
22.1113	Hypoinflammatory
15.3697	Hypoinflammatory
42.5169	Hypoinflammatory
36.0232	Hypoinflammatory
27.5229	Hypoinflammatory
28.4308	Hypoinflammatory
43.1458	Hypoinflammatory
41.1835	Hypoinflammatory
21.7735	Hypoinflammatory
15.1113	Hypoinflammatory
48.6224	Hypoinflammatory
10.812	Hypoinflammatory
60.4259	Hypoinflammatory
15.9657	Hypoinflammatory
44.9405	Hypoinflammatory
23.8719	Hypoinflammatory
38.6143	Hypoinflammatory
58.9342	Hypoinflammatory
40.7533	Hypoinflammatory
17.8647	Hypoinflammatory
40.5682	Hypoinflammatory
30.9274	Hypoinflammatory
32.843	Hypoinflammatory
35.0677	Hypoinflammatory
27.3982	Hypoinflammatory
10.218	Hypoinflammatory
40.0008	Hypoinflammatory
35.4527	Hypoinflammatory
36.9098	Hypoinflammatory
15.1208	Hypoinflammatory
77.8194	Hypoinflammatory
33.0333	Hypoinflammatory
41.3476	Hypoinflammatory
63.6845	Hypoinflammatory
12.308	Hypoinflammatory
8.77265	Hypoinflammatory
16.0307	Hypoinflammatory
42.9321	Hypoinflammatory
77.1346	Hypoinflammatory
45.5754	Hypoinflammatory
35.685	Hypoinflammatory
19.0619	Hypoinflammatory
45.2012	Hypoinflammatory
14.5292	Hypoinflammatory
23.3879	Hypoinflammatory
12.2329	Hypoinflammatory
49.164	Hypoinflammatory
14.6657	Hypoinflammatory
8.62243	Hypoinflammatory
49.6681	Hypoinflammatory
8.47377	Hypoinflammatory
10.1967	Hypoinflammatory
27.1051	Hypoinflammatory
25.5831	Hypoinflammatory
15.3323	Hypoinflammatory
20.9081	Hypoinflammatory
89.5123	Hypoinflammatory
45.1359	Hypoinflammatory
26.661	Hypoinflammatory
40.8705	Hypoinflammatory
15.7626	Hypoinflammatory
60.5976	Hypoinflammatory
13.1705	Hypoinflammatory
43.375	Hypoinflammatory
22.9127	Hypoinflammatory
34.8006	Hypoinflammatory
17.5296	Hypoinflammatory
24.2665	Hypoinflammatory
14.9751	Hypoinflammatory
38.134	Hypoinflammatory
4.03993	Hypoinflammatory
31.4465	Hypoinflammatory
31.8127	Hypoinflammatory
47.0125	Hypoinflammatory
50.1715	Hypoinflammatory
9.96367	Hypoinflammatory
20.6222	Hypoinflammatory
29.8288	Hypoinflammatory
27.2628	Hypoinflammatory
24.1097	Hypoinflammatory
16.297	Hypoinflammatory
12.6463	Hypoinflammatory
76.0665	Hypoinflammatory
40.0424	Hypoinflammatory
38.8461	Hypoinflammatory
21.0258	Hypoinflammatory
55.8035	Hypoinflammatory
47.2445	Hypoinflammatory
8.27433	Hypoinflammatory
22.461	Hypoinflammatory
17.4464	Hypoinflammatory
39.278	Hypoinflammatory
13.3371	Hypoinflammatory
22.0269	Hypoinflammatory
32.9288	Hypoinflammatory
13.8284	Hypoinflammatory
11.7124	Hypoinflammatory
37.032	Hypoinflammatory
15.5372	Hypoinflammatory
44.4207	Hypoinflammatory
16.2284	Hypoinflammatory
17.253	Hypoinflammatory
40.3791	Hypoinflammatory
16.3563	Hypoinflammatory
17.9693	Hypoinflammatory
35.1729	Hypoinflammatory
35.496	Hypoinflammatory
23.3539	Hypoinflammatory
34.8856	Hypoinflammatory
26.9273	Hypoinflammatory
14.4893	Hypoinflammatory
19.1876	Hypoinflammatory
36.3751	Hypoinflammatory
27.8039	Hypoinflammatory
22.9734	Hypoinflammatory
14.7357	Hypoinflammatory
7.24758	Hypoinflammatory
21.278	Hypoinflammatory
19.919	Hypoinflammatory
16.1042	Hypoinflammatory
60.1408	Hypoinflammatory
47.4339	Hypoinflammatory
7.55393	Hypoinflammatory
19.0377	Hypoinflammatory
21.9799	Hypoinflammatory
49.0072	Hypoinflammatory
6.70466	Hypoinflammatory
2.46091	Hypoinflammatory
33.1366	Hypoinflammatory
9.54378	Hypoinflammatory
9.61797	Hypoinflammatory
6.75161	Hypoinflammatory
24.6621	Hypoinflammatory
49.2746	Hypoinflammatory
25.4928	Hypoinflammatory
30.8255	Hypoinflammatory
68.6228	Hypoinflammatory
16.8036	Hypoinflammatory
4.27246	Hypoinflammatory
18.9974	Hypoinflammatory
17.0892	Hypoinflammatory
25.5491	Hypoinflammatory
7.61194	Hypoinflammatory
17.294	Hypoinflammatory
7.64267	Hypoinflammatory
49.4334	Hypoinflammatory
25.7046	Hypoinflammatory
24.9835	Hypoinflammatory
24.2018	Hypoinflammatory
11.5963	Hypoinflammatory
24.9039	Hypoinflammatory
23.021	Hypoinflammatory
40.2933	Hypoinflammatory
19.5451	Hypoinflammatory
32.153	Hypoinflammatory
30.1474	Hypoinflammatory
15.9671	Hypoinflammatory
20.7726	Hypoinflammatory
24.5125	Hypoinflammatory
16.1509	Hypoinflammatory
68.6505	Hypoinflammatory
29.0009	Hypoinflammatory
28.1352	Hypoinflammatory
30.9012	Hypoinflammatory
50.2448	Hypoinflammatory
38.5105	Hypoinflammatory
27.7526	Hypoinflammatory
14.7408	Hypoinflammatory
4.23477	Hypoinflammatory
25.8132	Hypoinflammatory
20.8316	Hypoinflammatory
26.5144	Hypoinflammatory
8.91402	Hypoinflammatory
30.1529	Hypoinflammatory
17.6057	Hypoinflammatory
18.8403	Hypoinflammatory
20.0087	Hypoinflammatory
7.92304	Hypoinflammatory
10.1053	Hypoinflammatory
13.3522	Hypoinflammatory
38.4506	Hypoinflammatory
23.4871	Hypoinflammatory
27.4212	Hypoinflammatory
18.5703	Hypoinflammatory
11.8987	Hypoinflammatory
20.8307	Hypoinflammatory
46.1273	Hypoinflammatory
48.9925	Hypoinflammatory
28.2724	Hypoinflammatory
19.6783	Hypoinflammatory
17.8852	Hypoinflammatory
10.5594	Hypoinflammatory
20.6306	Hypoinflammatory
44.3078	Hypoinflammatory
52.8051	Hypoinflammatory
48.6327	Hypoinflammatory
35.3619	Hypoinflammatory
22.1268	Hypoinflammatory
50.2359	Hypoinflammatory
101.328	Hypoinflammatory
18.14	Hypoinflammatory
24.0006	Hypoinflammatory
16.3367	Hypoinflammatory
12.6285	Hypoinflammatory
45.4371	Hypoinflammatory
15.4901	Hypoinflammatory
34.4923	Hypoinflammatory
13.7483	Hypoinflammatory
8.01622	Hypoinflammatory
11.4041	Hypoinflammatory
29.5454	Hypoinflammatory
27.4726	Hypoinflammatory
49.3905	Hypoinflammatory
21.7323	Hypoinflammatory
49.6459	Hypoinflammatory
20.2587	Hypoinflammatory
25.9797	Hypoinflammatory
11.731	Hypoinflammatory
9.27691	Hypoinflammatory
13.4214	Hypoinflammatory
25.7858	Hypoinflammatory
32.7632	Hypoinflammatory
10.2759	Hypoinflammatory
18.5235	Hypoinflammatory
32.349	Hypoinflammatory
20.2368	Hypoinflammatory
20.3643	Hypoinflammatory
77.5539	Hypoinflammatory
48.0399	Hypoinflammatory
31.9291	Hypoinflammatory
33.7085	Hypoinflammatory
30.4651	Hypoinflammatory
13.9587	Hypoinflammatory
15.0196	Hypoinflammatory
33.7029	Hypoinflammatory
9.67096	Hypoinflammatory
14.4773	Hypoinflammatory
44.0765	Hypoinflammatory
29.7976	Hypoinflammatory
14.5046	Hypoinflammatory
18.0449	Hypoinflammatory
24.7801	Hypoinflammatory
21.301	Hypoinflammatory
40.5531	Hypoinflammatory
32.215	Hypoinflammatory
34.4046	Hypoinflammatory
29.9883	Hypoinflammatory
27.5919	Hypoinflammatory
4.31901	Hypoinflammatory
20.4232	Hypoinflammatory
23.7481	Hypoinflammatory
14.1701	Hypoinflammatory
44.1136	Hypoinflammatory
33.2683	Hypoinflammatory
38.4554	Hypoinflammatory
14.6363	Hypoinflammatory
37.6793	Hypoinflammatory
66.6147	Hypoinflammatory
32.6899	Hypoinflammatory
55.2154	Hypoinflammatory
9.19272	Hypoinflammatory
23.2046	Hypoinflammatory
45.3305	Hypoinflammatory
26.2081	Hypoinflammatory
31.7452	Hypoinflammatory
71.6745	Hypoinflammatory
18.3839	Hypoinflammatory
56.8417	Hypoinflammatory
43.8961	Hypoinflammatory
7.18695	Hypoinflammatory
15.0881	Hypoinflammatory
23.9106	Hypoinflammatory
20.1093	Hypoinflammatory
19.6753	Hypoinflammatory
46.144	Hypoinflammatory
52.1511	Hypoinflammatory
30.0414	Hypoinflammatory
13.3278	Hypoinflammatory
23.8657	Hypoinflammatory
25.5947	Hypoinflammatory
19.3013	Hypoinflammatory
83.3424	Hypoinflammatory
18.9663	Hypoinflammatory
24.8095	Hypoinflammatory
8.25197	Hypoinflammatory
36.4122	Hypoinflammatory
15.7201	Hypoinflammatory
18.1523	Hypoinflammatory
77.5621	Hypoinflammatory
10.4039	Hypoinflammatory
22.7799	Hypoinflammatory
11.0727	Hypoinflammatory
47.5348	Hypoinflammatory
57.7773	Hypoinflammatory
35.5391	Hypoinflammatory
3.85531	Hypoinflammatory
38.0209	Hypoinflammatory
6.36452	Hypoinflammatory
27.842	Hypoinflammatory
25.6727	Hypoinflammatory
22.4103	Hypoinflammatory
29.1603	Hypoinflammatory
5.08916	Hypoinflammatory
10.2545	Hypoinflammatory
36.2858	Hypoinflammatory
23.1206	Hypoinflammatory
19.3633	Hypoinflammatory
41.7734	Hypoinflammatory
41.6936	Hypoinflammatory
25.5454	Hypoinflammatory
20.5457	Hypoinflammatory
51.9892	Hypoinflammatory
30.8414	Hypoinflammatory
17.7777	Hypoinflammatory
16.5262	Hypoinflammatory
57.8994	Hypoinflammatory
23.0026	Hypoinflammatory
31.266	Hypoinflammatory
15.1668	Hypoinflammatory
38.9014	Hypoinflammatory
17.5892	Hypoinflammatory
34.2579	Hypoinflammatory
9.61092	Hypoinflammatory
7.64387	Hypoinflammatory
24.9825	Hypoinflammatory
16.116	Hypoinflammatory
30.83	Hypoinflammatory
31.6264	Hypoinflammatory
27.4786	Hypoinflammatory
28.7697	Hypoinflammatory
43.8111	Hypoinflammatory
24.1388	Hypoinflammatory
29.3058	Hypoinflammatory
24.8396	Hypoinflammatory
38.95	Hypoinflammatory
15.6368	Hypoinflammatory
48.4547	Hypoinflammatory
29.1775	Hypoinflammatory
10.3433	Hypoinflammatory
22.4441	Hypoinflammatory
18.4621	Hypoinflammatory
21.9094	Hypoinflammatory
32.999	Hypoinflammatory
9.86779	Hypoinflammatory
32.1341	Hypoinflammatory
24.504	Hypoinflammatory
20.99	Hypoinflammatory
31.0762	Hypoinflammatory
32.6397	Hypoinflammatory
54.0426	Hypoinflammatory
15.7876	Hypoinflammatory
44.1661	Hypoinflammatory
21.6303	Hypoinflammatory
16.9492	Hypoinflammatory
45.1243	Hypoinflammatory
34.8047	Hypoinflammatory
48.7956	Hypoinflammatory
14.6415	Hypoinflammatory
26.7986	Hypoinflammatory
37.0005	Hypoinflammatory
15.9126	Hypoinflammatory
28.5586	Hypoinflammatory
22.1101	Hypoinflammatory
7.46379	Hypoinflammatory
17.2295	Hypoinflammatory
27.5818	Hypoinflammatory
37.4829	Hypoinflammatory
38.2793	Hypoinflammatory
43.6227	Hypoinflammatory
23.9	Hypoinflammatory
35.5487	Hypoinflammatory
12.8652	Hypoinflammatory
27.6084	Hypoinflammatory
18.5853	Hypoinflammatory
9.54027	Hypoinflammatory
8.98446	Hypoinflammatory
84.7977	Hypoinflammatory
22.5252	Hypoinflammatory
27.7649	Hypoinflammatory
1.19797	Hypoinflammatory
22.7953	Hypoinflammatory
18.2844	Hypoinflammatory
23.3714	Hypoinflammatory
13.1929	Hypoinflammatory
45.2825	Hypoinflammatory
14.7143	Hypoinflammatory
24.5322	Hypoinflammatory
29.9902	Hypoinflammatory
24.4213	Hypoinflammatory
35.8273	Hypoinflammatory
35.3471	Hypoinflammatory
34.1417	Hypoinflammatory
51.34	Hypoinflammatory
15.9057	Hypoinflammatory
25.8533	Hypoinflammatory
21.0323	Hypoinflammatory
16.0757	Hypoinflammatory
48.135	Hypoinflammatory
19.1801	Hypoinflammatory
13.3934	Hypoinflammatory
35.0948	Hypoinflammatory
20.9793	Hypoinflammatory
13.5839	Hypoinflammatory
46.1894	Hypoinflammatory
11.3793	Hypoinflammatory
19.7852	Hypoinflammatory
66.0606	Hypoinflammatory
16.3773	Hypoinflammatory
26.4178	Hypoinflammatory
23.3382	Hypoinflammatory
46.6697	Hypoinflammatory
16.1669	Hypoinflammatory
45.9366	Hypoinflammatory
32.4981	Hypoinflammatory
23.094	Hypoinflammatory
9.67887	Hypoinflammatory
32.4717	Hypoinflammatory
24.279	Hypoinflammatory
13.1981	Hypoinflammatory
35.252	Hypoinflammatory
28.4375	Hypoinflammatory
14.867	Hypoinflammatory
8.70302	Hypoinflammatory
47.4606	Hypoinflammatory
35.8081	Hypoinflammatory
87.1609	Hypoinflammatory
45.65	Hypoinflammatory
14.858	Hypoinflammatory
21.6225	Hypoinflammatory
21.5021	Hypoinflammatory
31.0667	Hypoinflammatory
16.0953	Hypoinflammatory
16.3996	Hypoinflammatory
31.6924	Hypoinflammatory
9.8876	Hypoinflammatory
28.3732	Hypoinflammatory
28.7975	Hypoinflammatory
25.1498	Hypoinflammatory
9.62121	Hypoinflammatory
42.4599	Hypoinflammatory
16.6516	Hypoinflammatory
31.2695	Hypoinflammatory
44.3749	Hypoinflammatory
27.5843	Hypoinflammatory
34.9299	Hypoinflammatory
44.7409	Hypoinflammatory
52.6374	Hypoinflammatory
16.284	Hypoinflammatory
29.89	Hypoinflammatory
19.8295	Hypoinflammatory
31.744	Hypoinflammatory
38.4412	Hypoinflammatory
27.1688	Hypoinflammatory
18.7029	Hypoinflammatory
28.3402	Hypoinflammatory
14.5919	Hypoinflammatory
22.7027	Hypoinflammatory
31.3468	Hypoinflammatory
33.6851	Hypoinflammatory
48.0982	Hypoinflammatory
32.6276	Hypoinflammatory
23.0252	Hypoinflammatory
34.5356	Hypoinflammatory
27.8934	Hypoinflammatory
14.537	Hypoinflammatory
10.774	Hypoinflammatory
22.1516	Hypoinflammatory
24.2792	Hypoinflammatory
26.1219	Hypoinflammatory
54.3948	Hypoinflammatory
23.4394	Hypoinflammatory
37.8545	Hypoinflammatory
42.39	Hypoinflammatory
31.9562	Hypoinflammatory
19.8929	Hypoinflammatory
67.5248	Hypoinflammatory
5.93853	Hypoinflammatory
7.09125	Hypoinflammatory
22.8226	Hypoinflammatory
8.49568	Hypoinflammatory
31.1514	Hypoinflammatory
22.5579	Hypoinflammatory
17.5671	Hypoinflammatory
35.9209	Hypoinflammatory
35.1631	Hypoinflammatory
29.6167	Hypoinflammatory
47.3441	Hypoinflammatory
33.9447	Hypoinflammatory
33.3578	Hypoinflammatory
53.4961	Hypoinflammatory
8.63812	Hypoinflammatory
29.269	Hypoinflammatory
30.7006	Hypoinflammatory
8.40521	Hypoinflammatory
16.9904	Hypoinflammatory
17.584	Hypoinflammatory
11.1185	Hypoinflammatory
20.6243	Hypoinflammatory
5.46327	Hypoinflammatory
22.581	Hypoinflammatory
12.1549	Hypoinflammatory
31.8659	Hypoinflammatory
22.4049	Hypoinflammatory
17.2726	Hypoinflammatory
9.4252	Hypoinflammatory
34.0912	Hypoinflammatory
47.6312	Hypoinflammatory
4.93952	Hypoinflammatory
12.604	Hypoinflammatory
23.0791	Hypoinflammatory
20.8341	Hypoinflammatory
57.262	Hypoinflammatory
19.4596	Hypoinflammatory
7.64929	Hypoinflammatory
19.2382	Hypoinflammatory
49.3887	Hypoinflammatory
90.7093	Hypoinflammatory
7.25821	Hypoinflammatory
69.6883	Hypoinflammatory
22.5831	Hypoinflammatory
31.9392	Hypoinflammatory
14.6104	Hypoinflammatory
30.6374	Hypoinflammatory
26.7373	Hypoinflammatory
13.5815	Hypoinflammatory
41.0767	Hypoinflammatory
46.4258	Hypoinflammatory
32.5664	Hypoinflammatory
15.4863	Hypoinflammatory
3.80506	Hypoinflammatory
33.0942	Hypoinflammatory
20.2388	Hypoinflammatory
41.4041	Hypoinflammatory
31.4924	Hypoinflammatory
31.1416	Hypoinflammatory
26.2114	Hypoinflammatory
23.1375	Hypoinflammatory
12.5508	Hypoinflammatory
56.7507	Hypoinflammatory
19.0331	Hypoinflammatory
38.0902	Hypoinflammatory
61.1775	Hypoinflammatory
34.3369	Hypoinflammatory
17.0318	Hypoinflammatory
22.3977	Hypoinflammatory
39.9473	Hypoinflammatory
23.3127	Hypoinflammatory
21.826	Hypoinflammatory
44.5449	Hypoinflammatory
34.8149	Hypoinflammatory
33.9157	Hypoinflammatory
1.79726	Hypoinflammatory
23.4887	Hypoinflammatory
26.2971	Hypoinflammatory
26.0957	Hypoinflammatory
25.4304	Hypoinflammatory
19.315	Hypoinflammatory
8.63169	Hypoinflammatory
25.6757	Hypoinflammatory
31.2438	Hypoinflammatory
15.2311	Hypoinflammatory
20.6947	Hypoinflammatory
21.1364	Hypoinflammatory
13.8325	Hypoinflammatory
31.6032	Hypoinflammatory
26.4445	Hypoinflammatory
77.0879	Hypoinflammatory
20.7606	Hypoinflammatory
53.9091	Hypoinflammatory
18.4595	Hypoinflammatory
30.834	Hypoinflammatory
20.5741	Hypoinflammatory
19.2405	Hypoinflammatory
10.7751	Hypoinflammatory
43.2771	Hypoinflammatory
24.3461	Hypoinflammatory
25.4804	Hypoinflammatory
35.3136	Hypoinflammatory
34.4819	Hypoinflammatory
40.8844	Hypoinflammatory
53.5203	Hypoinflammatory
53.1492	Hypoinflammatory
12.395	Hypoinflammatory
19.3255	Hypoinflammatory
18.0801	Hypoinflammatory
14.9217	Hypoinflammatory
22.2218	Hypoinflammatory
17.9922	Hypoinflammatory
10.6553	Hypoinflammatory
14.6656	Hypoinflammatory
31.4728	Hypoinflammatory
11.0257	Hypoinflammatory
19.4245	Hypoinflammatory
27.6833	Hypoinflammatory
40.3527	Hypoinflammatory
17.733	Hypoinflammatory
16.7734	Hypoinflammatory
26.2378	Hypoinflammatory
45.1384	Hypoinflammatory
18.7134	Hypoinflammatory
2.11105	Hypoinflammatory
25.2976	Hypoinflammatory
18.5656	Hypoinflammatory
8.68319	Hypoinflammatory
23.5867	Hypoinflammatory
12.5102	Hypoinflammatory
34.7064	Hypoinflammatory
16.9594	Hypoinflammatory
4.49387	Hypoinflammatory
42.755	Hypoinflammatory
3.25178	Hypoinflammatory
42.2514	Hypoinflammatory
57.2536	Hypoinflammatory
18.0718	Hypoinflammatory
21.967	Hypoinflammatory
7.97332	Hypoinflammatory
13.1976	Hypoinflammatory
22.8688	Hypoinflammatory
14.8378	Hypoinflammatory
17.0565	Hypoinflammatory
40.1945	Hypoinflammatory
80.0977	Hypoinflammatory
17.7097	Hypoinflammatory
31.7678	Hypoinflammatory
33.6186	Hypoinflammatory
27.0191	Hypoinflammatory
58.5643	Hypoinflammatory
67.7193	Hypoinflammatory
10.6941	Hypoinflammatory
18.1769	Hypoinflammatory
15.5165	Hypoinflammatory
12.5817	Hypoinflammatory
54.827	Hypoinflammatory
12.3168	Hypoinflammatory
22.9722	Hypoinflammatory
56.0773	Hypoinflammatory
32.3237	Hypoinflammatory
21.3371	Hypoinflammatory
16.5564	Hypoinflammatory
35.8151	Hypoinflammatory
15.8977	Hypoinflammatory
17.0864	Hypoinflammatory
37.9959	Hypoinflammatory
20.938	Hypoinflammatory
21.0778	Hypoinflammatory
10.0851	Hypoinflammatory
24.6882	Hypoinflammatory
24.3911	Hypoinflammatory
38.8545	Hypoinflammatory
28.4057	Hypoinflammatory
11.7936	Hypoinflammatory
22.5857	Hypoinflammatory
4.95217	Hypoinflammatory
24.2023	Hypoinflammatory
58.6319	Hypoinflammatory
32.6707	Hypoinflammatory
19.7635	Hypoinflammatory
21.057	Hypoinflammatory
2.77303	Hypoinflammatory
18.8214	Hypoinflammatory
49.5789	Hypoinflammatory
20.8806	Hypoinflammatory
16.654	Hypoinflammatory
39.5864	Hypoinflammatory
31.0776	Hypoinflammatory
20.522	Hypoinflammatory
38.7996	Hypoinflammatory
14.5103	Hypoinflammatory
10.01	Hypoinflammatory
39.3445	Hypoinflammatory
47.0807	Hypoinflammatory
49.9747	Hypoinflammatory
33.5113	Hypoinflammatory
15.9863	Hypoinflammatory
3.93755	Hypoinflammatory
2.61659	Hypoinflammatory
27.8934	Hypoinflammatory
12.4003	Hypoinflammatory
45.7347	Hypoinflammatory
28.8953	Hypoinflammatory
29.9163	Hypoinflammatory
13.1812	Hypoinflammatory
14.2723	Hypoinflammatory
30.4067	Hypoinflammatory
34.0829	Hypoinflammatory
23.2712	Hypoinflammatory
17.3526	Hypoinflammatory
14.0412	Hypoinflammatory
30.5626	Hypoinflammatory
9.61848	Hypoinflammatory
29.8323	Hypoinflammatory
60.8304	Hypoinflammatory
31.1831	Hypoinflammatory
8.47508	Hypoinflammatory
22.6377	Hypoinflammatory
47.4964	Hypoinflammatory
34.6101	Hypoinflammatory
24.3447	Hypoinflammatory
22.4906	Hypoinflammatory
32.3963	Hypoinflammatory
37.7155	Hypoinflammatory
12.7077	Hypoinflammatory
7.5917	Hypoinflammatory
16.853	Hypoinflammatory
65.2055	Hypoinflammatory
31.5692	Hypoinflammatory
15.0569	Hypoinflammatory
13.6337	Hypoinflammatory
66.3967	Hypoinflammatory
65.3102	Hypoinflammatory
34.9608	Hypoinflammatory
18.7585	Hypoinflammatory
15.2878	Hypoinflammatory
11.0093	Hypoinflammatory
27.6782	Hypoinflammatory
8.99686	Hypoinflammatory
26.7709	Hypoinflammatory
44.9466	Hypoinflammatory
29.126	Hypoinflammatory
30.8357	Hypoinflammatory
14.2495	Hypoinflammatory
21.5751	Hypoinflammatory
13.1168	Hypoinflammatory
41.6885	Hypoinflammatory
37.49	Hypoinflammatory
65.6597	Hypoinflammatory
22.4748	Hypoinflammatory
12.5325	Hypoinflammatory
8.65651	Hypoinflammatory
22.265	Hypoinflammatory
22.3624	Hypoinflammatory
23.653	Hypoinflammatory
45.0645	Hypoinflammatory
16.0679	Hypoinflammatory
42.7444	Hypoinflammatory
4.77111	Hypoinflammatory
10.0843	Hypoinflammatory
62.1268	Hypoinflammatory
19.8082	Hypoinflammatory
20.6894	Hypoinflammatory
45.4376	Hypoinflammatory
52.3327	Hypoinflammatory
6.61386	Hypoinflammatory
26.5931	Hypoinflammatory
62.8431	Hypoinflammatory
7.03863	Hypoinflammatory
18.7709	Hypoinflammatory
11.7692	Hypoinflammatory
47.3858	Hypoinflammatory
19.9177	Hypoinflammatory
12.241	Hypoinflammatory
29.2263	Hypoinflammatory
38.4929	Hypoinflammatory
29.6981	Hypoinflammatory
14.9088	Hypoinflammatory
62.0489	Hypoinflammatory
71.7949	Hypoinflammatory
40.67	Hypoinflammatory
25.2344	Hypoinflammatory
25.7219	Hypoinflammatory
37.2456	Hypoinflammatory
25.5799	Hypoinflammatory
52.1531	Hypoinflammatory
23.5285	Hypoinflammatory
23.9297	Hypoinflammatory
35.867	Hypoinflammatory
23.9903	Hypoinflammatory
23.7419	Hypoinflammatory
21.6449	Hypoinflammatory
16.7621	Hypoinflammatory
12.7496	Hypoinflammatory
51.0914	Hypoinflammatory
12.2859	Hypoinflammatory
14.1016	Hypoinflammatory
40.8682	Hypoinflammatory
31.9295	Hypoinflammatory
26.3174	Hypoinflammatory
15.0882	Hypoinflammatory
16.1958	Hypoinflammatory
7.71952	Hypoinflammatory
17.8575	Hypoinflammatory
49.0056	Hypoinflammatory
45.864	Hypoinflammatory
16.1862	Hypoinflammatory
27.0707	Hypoinflammatory
53.683	Hypoinflammatory
11.5133	Hypoinflammatory
23.4108	Hypoinflammatory
41.9362	Hypoinflammatory
50.2575	Hypoinflammatory
52.2257	Hypoinflammatory
15.959	Hypoinflammatory
33.1742	Hypoinflammatory
6.08779	Hypoinflammatory
24.7709	Hypoinflammatory
9.99593	Hypoinflammatory
9.64557	Hypoinflammatory
25.2606	Hypoinflammatory
19.3485	Hypoinflammatory
50.3152	Hypoinflammatory
26.4747	Hypoinflammatory
29.2772	Hypoinflammatory
9.3299	Hypoinflammatory
13.8902	Hypoinflammatory
55.8363	Hypoinflammatory
11.4151	Hypoinflammatory
18.2313	Hypoinflammatory
9.45881	Hypoinflammatory
43.5737	Hypoinflammatory
27.8877	Hypoinflammatory
16.2276	Hypoinflammatory
18.4187	Hypoinflammatory
21.3106	Hypoinflammatory
12.1917	Hypoinflammatory
11.8442	Hypoinflammatory
35.5305	Hypoinflammatory
13.9056	Hypoinflammatory
38.2046	Hypoinflammatory
26.3332	Hypoinflammatory
21.1716	Hypoinflammatory
32.7878	Hypoinflammatory
25.0618	Hypoinflammatory
33.0515	Hypoinflammatory
12.9124	Hypoinflammatory
25.1498	Hypoinflammatory
24.9835	Hypoinflammatory
33.398	Hypoinflammatory
29.2946	Hypoinflammatory
35.2052	Hypoinflammatory
16.7262	Hypoinflammatory
34.6456	Hypoinflammatory
27.9289	Hypoinflammatory
41.9772	Hypoinflammatory
32.2652	Hypoinflammatory
18.7158	Hypoinflammatory
12.1808	Hypoinflammatory
26.9065	Hypoinflammatory
20.583	Hypoinflammatory
10.0395	Hypoinflammatory
5.81004	Hypoinflammatory
23.958	Hypoinflammatory
27.913	Hypoinflammatory
15.8403	Hypoinflammatory
13.7497	Hypoinflammatory
9.81018	Hypoinflammatory
54.8466	Hypoinflammatory
27.5885	Hypoinflammatory
61.6061	Hypoinflammatory
25.4161	Hypoinflammatory
11.0955	Hypoinflammatory
25.4487	Hypoinflammatory
21.6727	Hypoinflammatory
23.6082	Hypoinflammatory
11.0609	Hypoinflammatory
45.3581	Hypoinflammatory
25.1521	Hypoinflammatory
31.6948	Hypoinflammatory
26.0278	Hypoinflammatory
14.7234	Hypoinflammatory
24.2907	Hypoinflammatory
15.7184	Hypoinflammatory
32.5272	Hypoinflammatory
43.8935	Hypoinflammatory
6.20559	Hypoinflammatory
17.5409	Hypoinflammatory
14.9104	Hypoinflammatory
13.5382	Hypoinflammatory
23.3552	Hypoinflammatory
28.9325	Hypoinflammatory
17.0007	Hypoinflammatory
5.09461	Hypoinflammatory
10.8598	Hypoinflammatory
47.6305	Hypoinflammatory
25.6562	Hypoinflammatory
66.9037	Hypoinflammatory
36.143	Hypoinflammatory
26.2676	Hypoinflammatory
22.4095	Hypoinflammatory
36.2746	Hypoinflammatory
25.8367	Hypoinflammatory
14.4302	Hypoinflammatory
32.8186	Hypoinflammatory
12.8932	Hypoinflammatory
16.5356	Hypoinflammatory
29.2547	Hypoinflammatory
16.3994	Hypoinflammatory
7.41991	Hypoinflammatory
29.4379	Hypoinflammatory
28.2726	Hypoinflammatory
49.9573	Hypoinflammatory
55.6357	Hypoinflammatory
8.68785	Hypoinflammatory
14.4409	Hypoinflammatory
24.624	Hypoinflammatory
45.9287	Hypoinflammatory
20.5214	Hypoinflammatory
13.3281	Hypoinflammatory
14.1471	Hypoinflammatory
12.3791	Hypoinflammatory
27.9112	Hypoinflammatory
33.3744	Hypoinflammatory
28.8545	Hypoinflammatory
8.40392	Hypoinflammatory
21.1318	Hypoinflammatory
23.95	Hypoinflammatory
26.6965	Hypoinflammatory
18.0496	Hypoinflammatory
48.2118	Hypoinflammatory
12.2656	Hypoinflammatory
48.7116	Hypoinflammatory
11.3733	Hypoinflammatory
22.7076	Hypoinflammatory
26.5644	Hypoinflammatory
49.3791	Hypoinflammatory
24.8818	Hypoinflammatory
35.4431	Hypoinflammatory
2.18818	Hypoinflammatory
4.83637	Hypoinflammatory
18.1214	Hypoinflammatory
17.279	Hypoinflammatory
42.9765	Hypoinflammatory
55.3818	Hypoinflammatory
10.144	Hypoinflammatory
14.01	Hypoinflammatory
13.8565	Hypoinflammatory
7.81622	Hypoinflammatory
42.8879	Hypoinflammatory
12.8967	Hypoinflammatory
33.9154	Hypoinflammatory
25.3732	Hypoinflammatory
23.4412	Hypoinflammatory
8.56764	Hypoinflammatory
3.79668	Hypoinflammatory
12.4062	Hypoinflammatory
14.6066	Hypoinflammatory
15.5936	Hypoinflammatory
11.2552	Hypoinflammatory
14.1448	Hypoinflammatory
33.3846	Hypoinflammatory
36.2093	Hypoinflammatory
24.4306	Hypoinflammatory
12.7633	Hypoinflammatory
22.4815	Hypoinflammatory
55.2207	Hypoinflammatory
[truncated: 19 more rows]

## Sheet: Figure4
term	estimate	conf.low	conf.high
Enterobacterales	1.12984	1.08905	1.17215
Charlson index	1.00243	1.00037	1.0045
Age (decade)	0.967153	0.963767	0.970551
Male	1.01718	1.00575	1.02875
Fluroquinolone resistance	0.970705	0.957555	0.984036
Other gram-negative	1.03156	0.99886	1.06533
Gram positive	0.977361	0.926252	1.03129
Time to positive culture (hour)	0.971045	0.957098	0.985196
APACHE IV	1.0711	1.06868	1.07353

[truncated: 9 more sheets: Figure 5a, Figure5b, Figure6, Supplemental_Figure1, Supplemental_Figure2, Supplemental_Figure3, Supplemental_Figure5, Supplemental_Figure6, Supplemental_Figure7]
